# Supplementary material for: You Are What You Eat: Application of Metabolomics Approaches to Advance Nutrition Research
Source: Foods. 2021 May 31;10(6):1249. doi: 10.3390/foods10061249 (PMC8229064; doi:10.3390/foods10061249)
Supplement: Supplementary file 1 [file foods-10-01249-s001.zip]

Archive with 1 entries (1 files):
- foods-1199840-supplementary.xls
