# Supplementary material for: You Are What You Eat: Application of Metabolomics Approaches to Advance Nutrition Research
Source: Foods. 2021 May 31;10(6):1249. doi: 10.3390/foods10061249 (PMC8229064; doi:10.3390/foods10061249)
Supplement: Supplementary file 1 [file foods-10-01249-s001.zip › foods-1199840-supplementary.xls]

## Sheet: method
			In 13 Jan 2021, Hanan searched WOS for the following keywords and prefrences
			1-	Results: 2,253
				(from Web of Science Core Collection)
				You searched for: TOPIC:(metabolomics) AND TOPIC: (food)
				Timespan: All years. Indexes: SCI-EXPANDED, SSCI, A&HCI, CPCI-S, CPCI-SSH, ESCI, CCR-EXPANDED, IC.
			2-	Results: 995
				(from Web of Science Core Collection)
				You searched for: TOPIC:(metabolomics) AND TOPIC:(nutrition)
				Timespan: All years. Indexes: SCI-EXPANDED, SSCI, A&HCI, CPCI-S, CPCI-SSH, ESCI, CCR-EXPANDED, IC.
			3-	Results: 2,168
				(from Web of Science Core Collection)
				You searched for: TOPIC:(metabolomics) AND TOPIC: (diet)
				Timespan: All years. Indexes: SCI-EXPANDED, SSCI, A&HCI, CPCI-S, CPCI-SSH, ESCI, CCR-EXPANDED, IC.

## Sheet: metabolomics + food
Publication Type	Authors	Book Authors	Book Editors	Book Group Authors	Author Full Names	Book Author Full Names	Group Authors	Article Title	Source Title	Book Series Title	Book Series Subtitle	Language	Document Type	Conference Title	Conference Date	Conference Location	Conference Sponsor	Conference Host	Author Keywords	Keywords Plus	Abstract	Addresses	Reprint Addresses	Email Addresses	Researcher Ids	ORCIDs	Funding Orgs	Funding Text	Cited References	Cited Reference Count	Times Cited, WoS Core	Times Cited, All Databases	180 Day Usage Count	Since 2013 Usage Count	Publisher	Publisher City	Publisher Address	ISSN	eISSN	ISBN	Journal Abbreviation	Journal ISO Abbreviation	Publication Date	Publication Year	Volume	Issue	Part Number	Supplement	Special Issue
J	Salvino, RA; Colella, MF; De Luca, G				Salvino, Rosachiara A.; Colella, Maria Francesca; De Luca, Giuseppina			NMR-based metabolomics analysis of Calabrian citrus fruit juices and its application to industrial process quality control	FOOD CONTROL												The use of NMR spectroscopy combined with chemometric analysis is proposed in this work as an alternative methodology to the traditional techniques of the agro-food industry to investigate the metabolic profile of Calabrian citrus juices and to evaluate changes on the composition and metabolic profile of the juices during the thermal concentration process. First, 23 low molecular weight compounds…																	0956-7135	1873-7129				MAR	2021	121
J	Qiu, TY; Wang, HM; Yang, Y; Yu, J; Ji, J; Sun, JD; Zhang, S; Sun, XL				Qiu, Tianyu; Wang, Haiming; Yang, Yang; Yu, Jian; Ji, Jian; Sun, Jiadi; Zhang, Shuang; Sun, Xiulan			Exploration of biodegradation mechanism by AFB(1)-degrading strain Aspergillus niger FS10 and its metabolic feedback	FOOD CONTROL												Significant progress has been made in the biological degradation of aflatoxin B-1 (AFB(1)), which is the most toxic and carcinogenic mycotoxin commonly found in food and feed products; however, research in this area has currently focused on the effective methods for detoxifying AFB(1) and the mechanisms underlying the degradation process. The relationship between AFB(1) biotransformation and the …																	0956-7135	1873-7129				MAR	2021	121
J	Richard-Forget, F; Atanasova, V; Chereau, S				Richard-Forget, Florence; Atanasova, Vessela; Chereau, Sylvain			Using metabolomics to guide strategies to tackle the issue of the contamination of food and feed with mycotoxins: A review of the literature with specific focus on Fusarium mycotoxins	FOOD CONTROL												The risk of contamination of agricultural commodities with mycotoxins affects every part of the world. Despite all the efforts of the past decades to improve control strategies to minimize the contamination levels of these toxic fungal metabolites including the implementation of good agricultural and manufacturing practices, there is currently no available strategies that allow ensuring the lack …																	0956-7135	1873-7129				MAR	2021	121
J	Brito, TBN; Lima, LRS; Santos, MCB; Moreira, RFA; Cameron, LC; Fai, AEC; Ferreira, MSL				Brito, T. B. N.; Lima, L. R. S.; Santos, M. C. B.; Moreira, R. F. A.; Cameron, L. C.; Fai, A. E. C.; Ferreira, M. S. L.			Antimicrobial, antioxidant, volatile and phenolic profiles of cabbage-stalk and pineapple-crown flour revealed by GC-MS and UPLC-MSE	FOOD CHEMISTRY												Unconventional parts of vegetables represent a rich source of health-promoting phytochemicals. The phenolic profile of cabbage-stalk flour (CSF), pineapple-crown flour (PCF), and their essential oils were characterized via UPLC-ESI-QTOE-MSE and GC-FID/MS. Antimicrobial activity was tested against five strains, and antioxidant activities were determined in free and bound extracts. Globally, 177 ph…				Ribeiro da Silva Lima, Luciana/AAW-8480-2020	Ribeiro da Silva Lima, Luciana/0000-0002-5335-0018												0308-8146	1873-7072				MAR 1	2021	339
J	Mascellani, A; Hoca, G; Babisz, M; Krska, P; Kloucek, P; Havlik, J				Mascellani, Anna; Hoca, Gokce; Babisz, Marek; Krska, Pavel; Kloucek, Pavel; Havlik, Jaroslav			H-1 NMR chemometric models for classification of Czech wine type and variety	FOOD CHEMISTRY												A set of 917 wines of Czech origin were analysed using nuclear magnetic resonance spectroscopy (NMR) with the aim of building and evaluating multivariate statistical models and machine learning methods for the classification of 6 types based on H-1 colour and residual sugar content, 13 wine grape varieties and 4 locations based on NMR spectra. The predictive models afforded greater than 93% corre…				Kloucek, Pavel/E-7549-2018; Havlik, Jaroslav/F-3371-2011	Kloucek, Pavel/0000-0001-8035-0542; Mascellani, Anna/0000-0003-3831-5983; Havlik, Jaroslav/0000-0003-1900-0951												0308-8146	1873-7072				MAR 1	2021	339
J	Ceccanti, C; Rocchetti, G; Lucini, L; Giuberti, G; Landi, M; Biagiotti, S; Guidi, L				Ceccanti, Costanza; Rocchetti, Gabriele; Lucini, Luigi; Giuberti, Gianluca; Landi, Marco; Biagiotti, Stefano; Guidi, Lucia			Comparative phytochemical profile of the elephant garlic (Allium ampeloprasum var. holmense) and the common garlic (Allium sativum) from the Val di Chiana area (Tuscany, Italy) before and after in vitro gastrointestinal digestion	FOOD CHEMISTRY												This study is aimed to comparatively investigate the phytochemical profiles, focusing on the nutritional and phytochemical properties of common garlic (Allium sativum L.; CG) and elephant garlic (EG) (Allium ampeloprasum var. holmense) collected from the Val di Chiana area (Tuscany, Italy). The results showed a lower amount of fibers, demonstrating a higher digestibility of the bulb, and sulfur-c…				CECCANTI, COSTANZA/AAA-3974-2021	GUIDI, LUCIA/0000-0002-2472-720X; Giuberti, Gianluca/0000-0002-0135-1609; Landi, Marco/0000-0003-0121-0715; Rocchetti, Gabriele/0000-0003-3488-4513; Luigi, Lucini/0000-0002-5133-9464												0308-8146	1873-7072				FEB 15	2021	338
J	Jandric, Z; Tchaikovsky, A; Zitek, A; Causon, T; Stursa, V; Prohaska, T; Hann, S				Jandric, Zora; Tchaikovsky, Anastassiya; Zitek, Andreas; Causon, Tim; Stursa, Vaclav; Prohaska, Thomas; Hann, Stephan			Multivariate modelling techniques applied to metabolomic, elemental and isotopic fingerprints for the verification of regional geographical origin of Austrian carrots	FOOD CHEMISTRY												An exploratory study for verifying regional geographical origin of carrots from specific production regions in Austria (Genussregionen) was performed by combining chemical fingerprinting methods, namely n(Sr-86)/n (Sr-87) isotope amount ratios, multi-elemental and metabolomic pattern. Chemometric classification models were built on individual and combined datasets using (data-driven) soft indepen…				Causon, Tim J/N-2492-2014	Causon, Tim J/0000-0003-1373-7493; Hann, Stephan/0000-0001-5045-7293												0308-8146	1873-7072				FEB 15	2021	338
J	Lopez-Hidalgo, C; Trigueros, M; Menendez, M; Jorrin-Novo, JV				Lopez-Hidalgo, Cristina; Trigueros, Macedonia; Menendez, Macarena; Jorrin-Novo, Jesus V.			Phytochemical composition and variability in Quercus ilex acorn morphotypes as determined by NIRS and MS-based approaches	FOOD CHEMISTRY												Quercus acorns have been used as a staple food since archeological times; currently, there is a renewed interest in the direct use of the acorns as nuts or as a source of consumable flour. In this regard, the phytochemical composition and variability of various morphotypes of acorns from Quercus ilex have been determined by using two platforms, near infrared spectroscopy (NIRS) and mass spectrome…				Lopez-Hidalgo, Cristina/M-3830-2018	Lopez-Hidalgo, Cristina/0000-0002-0407-1135												0308-8146	1873-7072				FEB 15	2021	338
J	Man, KY; Chan, CO; Tang, HH; Dong, NP; Capozzi, F; Wong, KH; Kwok, KWH; Chan, HM; Mok, DKW				Man, Ka-Yi; Chan, Chi-On; Tang, Hok-Him; Dong, Nai-ping; Capozzi, Francesco; Wong, Ka-Hing; Kwok, Kevin Wing Hin; Chan, Hing Man; Mok, Daniel Kam-Wah			Mass spectrometry-based untargeted metabolomics approach for differentiation of beef of different geographic origins	FOOD CHEMISTRY												Beef is a common staple food in many countries, and there is a growing concern over misinformation of beef products, such as false claims of origin, species and production methods. In this study, we used a mass spectrometry-based metabolomics approach to study the metabolite profiles of beef samples purchased from local retailers in Hong Kong. Using multivariate analysis, beef samples from differ…				; Capozzi, Francesco/A-7870-2008	Chan, Laurie/0000-0003-4351-7483; MAN, KA YI/0000-0002-2329-0261; Capozzi, Francesco/0000-0002-5543-2359												0308-8146	1873-7072				FEB 15	2021	338
J	Wang, TT; Duedahl-Olesen, L; Frandsen, HL				Wang, Tingting; Duedahl-Olesen, Lene; Frandsen, Henrik Lauritz			Targeted and non-targeted unexpected food contaminants analysis by LC/HRMS: Feasibility study on rice	FOOD CHEMISTRY												A widely applicable analytical LC/HRMS method based on ion source optimization, data treatment optimization on rice matrix was developed. The effects of key parameters of ion source, and their interactions on ESI response were studied on HPLC-QTOF. Compared with center points, 40% and 20% increase of response factors in the positive and negative mode can be achieved by ion source optimization, re…					Duedahl-Olesen, Lene/0000-0002-3162-0101												0308-8146	1873-7072				FEB 15	2021	338
J	Zhao, YP; Qiao, RX; Zhang, SY; Wang, GX				Zhao, Yanping; Qiao, Ruxia; Zhang, Siyuan; Wang, Guoxiang			Metabolomic profiling reveals the intestinal toxicity of different length of microplastic fibers on zebrafish (Danio rerio)	JOURNAL OF HAZARDOUS MATERIALS												To explore the intestinal toxicity of microplastic fibers, zebrafish larvae and adults were exposed to different length of microplastic fibers (50 +/- 26 mu m and 200 +/- 90 mu m). After exposure, microplastic fibers were observed in the gut of zebrafish even at the early life stage, causing length-dependent intestinal damage and toxicities manifested by histopathological changes and biomarker re…																	0304-3894	1873-3336				FEB 5	2021	403
J	Muhialdin, BJ; Kadum, H; Hussin, ASM				Muhialdin, Belal J.; Kadum, Hana; Hussin, Anis Shobirin Meor			Metabolomics profiling of fermented cantaloupe juice and the potential application to extend the shelf life of fresh cantaloupe juice for six months at 8 degrees C	FOOD CONTROL												The aim of this study was to evaluate the potential of adding fermented cantaloupe juice at different concentrations to extend the shelf life of fresh cantaloupe juice stored at 8 degrees C for six months. Cantaloupe juice was fermented with Lactobacillus plantarum FBS05 for 48 hat 37 degrees C. The antimicrobial activity of the fermented juice was determined using microtiter plate assays, and th…																	0956-7135	1873-7129				FEB	2021	120
J	Zhang, H; Liu, JM; Wen, RX; Chen, Q; Kong, BH				Zhang, Huan; Liu, Jinming; Wen, Ronxin; Chen, Qian; Kong, Baohua			Metabolomics profiling reveals defense strategies of Pediococcus pentosaceus R1 isolated from Harbin dry sausages under oxidative stress	LWT-FOOD SCIENCE AND TECHNOLOGY												The physiological performance and whole-cell metabolomic response of Pediococcus pentosaceus R1 to oxidative stress were investigated. The response to a sublethal concentration (3 mM) of H2O2 resulted in a time-dependent decrease in viable cells. After 1 h of oxidative stress, the level of reactive oxygen species (ROS) and the activities of antioxidant enzymes significantly increased (P < 0.05). …																	0023-6438	1096-1127				JAN	2021	135
J	Kim, EJ; Cho, KM; Kwon, SJ; Seo, SH; Park, SE; Son, HS				Kim, Eun-Ju; Cho, Kwang-Moon; Kwon, Sun Jae; Seo, Seung-Ho; Park, Seong-Eun; Son, Hong-Seok			Factors affecting vinegar metabolites during two-stage fermentation through metabolomics study	LWT-FOOD SCIENCE AND TECHNOLOGY												Vinegar has long been used as condiment, food seasoning, preservative, and beverage. Vinegar is rich in nutrients and bioactive compounds produced during two-stage of alcoholic fermentation (AF) and acetic acid fermentation (AAF). In order to control the production of nutrients and bioactive compounds in vinegar, it is important to evaluate the contribution of two-stage fermentation to the final …																	0023-6438	1096-1127				JAN	2021	135
J	Tian, JL; Li, ZC; Wang, LY; Qiu, DY; Zhang, XC; Xin, X; Cai, ZW; Lei, B				Tian, Jinglin; Li, Zhenchi; Wang, Liuyi; Qiu, Deyi; Zhang, Xianchen; Xin, Xiong; Cai, Zongwei; Lei, Bo			Metabolic signatures for safety assessment of low-level cadmium exposure on human osteoblast-like cells	ECOTOXICOLOGY AND ENVIRONMENTAL SAFETY												Cadmium has been widely detected in the environment and various foods. The association between cadmium burden and osteoporosis has been studied in cohorts. However, the effects and mechanisms of environmental cadmium exposure on bone metabolism is poorly understood. This study aims to investigate the altered me-tabolites in bone cells affected by low-level cadmium by metabolomics analysis. Specif…				Cai, Zongwei/ABD-4001-2020	Cai, Zongwei/0000-0002-8724-7684; Li, Zhenchi/0000-0003-0917-8430; XIN, XIONG/0000-0001-6134-5510; Tian, Jinglin/0000-0002-7867-1619												0147-6513	1090-2414				JAN 1	2021	207
J	Ahmad, F; Abubshait, SA; Abubshait, HA				Ahmad, Farooq; Abubshait, Samar A.; Abubshait, Haya A.			Untargeted metabolomics for Achilles heel of engineered nanomaterials' risk assessment	CHEMOSPHERE												Owing to the superlative properties, engineered nanomaterials (ENM) are being used in food, cosmetics, medicine, and electronics. Therefore, exogenous ENM can be housed into humans through a multitude of exposure routes, leading to compromise of the biomolecules' functionalities through structural deformations, and even at the metabolic level. Consequently, it is of great importance to understand…				Ahmad, Farooq/R-3961-2019	Ahmad, Farooq/0000-0001-6019-436X; Abubshait, Haya/0000-0003-3036-4924												0045-6535	1879-1298				JAN	2021	262
J	Ch, R; Chevallier, O; McCarron, P; McGrath, TF; Wu, D; Le, NDD; Kapil, AP; McBride, M; Elliott, CT				Ch, Ratnasekhar; Chevallier, Olivier; McCarron, Philip; McGrath, Terence F.; Wu, Di; Le Nguyen Doan Duy; Kapil, Arun P.; McBride, Mary; Elliott, Christopher T.			Metabolomic fingerprinting of volatile organic compounds for the geographical discrimination of rice samples from China, Vietnam and India	FOOD CHEMISTRY												Rice is one of the most important cereals for human nutrition and is a basic staple food for half of the global population. The assessment of rice geographical origins in terms of its authenticity is of great interest to protect consumers from misleading information and fraud. In the present study, a head space gas chromatography mass spectrometry (HS-GC-MS) strategy for characterising volatile o…				Chevallier, Olivier P/I-6550-2015	Chevallier, Olivier P/0000-0002-3786-4318												0308-8146	1873-7072				JAN 1	2021	334
J	Liu, W; Majumdar, S; Li, WW; Keller, AA; Slaveykova, VI				Liu, Wei; Majumdar, Sanghamitra; Li, Weiwei; Keller, Arturo A.; Slaveykova, Vera I.			Metabolomics for early detection of stress in freshwater alga Poterioochromonas malhamensis exposed to silver nanoparticles	SCIENTIFIC REPORTS												Silver nanoparticles (AgNPs) are one of the most used engineered nanomaterials. Despite progress in assessing their environmental implications, knowledge gaps exist concerning the metabolic perturbations induced by AgNPs on phytoplankton, essential organisms in global biogeochemical cycles and food-web dynamics. We combine targeted metabolomics, biouptake and physiological response studies to elu…				Keller, Arturo/I-9119-2016	Keller, Arturo/0000-0002-7638-662X												2045-2322					DEC 25	2020	10	1
J	Kuhlisch, C; Althammer, J; Sazhin, AF; Jakobsen, HH; Nejstgaard, JC; Pohnert, G				Kuhlisch, Constanze; Althammer, Julia; Sazhin, Andrey F.; Jakobsen, Hans H.; Nejstgaard, Jens C.; Pohnert, Georg			Metabolomics-derived marker metabolites to characterize Phaeocystis pouchetii physiology in natural plankton communities	SCIENTIFIC REPORTS												Phaeocystis pouchetii (Hariot) Lagerheim, 1893 regularly dominates phytoplankton blooms in higher latitudes spanning from the English Channel to the Arctic. Through zooplankton grazing and microbial activity, it is considered to be a key resource for the entire marine food web, but the actual relevance of biomass transfer to higher trophic levels is still under discussion. Cell physiology and alg…				Jakobsen, Hans/I-7200-2013	Jakobsen, Hans/0000-0001-9590-2362												2045-2322					DEC 24	2020	10	1
J	Qi, ZH; Wang, QH; Song, S; Wang, HT; Tan, MQ				Qi, Zihe; Wang, Qinghong; Song, Shuang; Wang, Haitao; Tan, Mingqian			Enhanced Cytotoxicity of Cadmium by a Sulfated Polysaccharide from Abalone	JOURNAL OF AGRICULTURAL AND FOOD CHEMISTRY												Consumption of seafood is a common route of cadmium ion (Cd2+) exposure to consumers. The seafood matrices may alter the toxicity profile of Cd2+ due to the interaction between Cd2+ and biomacromolecules in seafood. In this study, enhanced rytotoxicity of Cd2+ was found in the presence of an abalone gonad sulfated polysaccharide (AGSP) and the mechanism was investigated at a metabolic level. The …																	0021-8561	1520-5118				DEC 16	2020	68	50
J	Zhao, GH; Zhao, WF; Han, LS; Ding, J; Chang, YQ				Zhao, Guanhua; Zhao, Wenfei; Han, Lingshu; Ding, Jun; Chang, Yaqing			Metabolomics analysis of sea cucumber (Apostichopus japonicus) in different geographical origins using UPLC-Q-TOF/MS	FOOD CHEMISTRY												The sea cucumber (Apostichopus japonicus) has become increasingly important aquaculture with the rapid expansion of farming in China and its commercial popularity in Asia. Price varies significantly among sea cucumber species, and since visual differentiation is difficult, food fraud is likely to occur. In this study, we report an analysis of body wall metabolites of the sea cucumber (A. japonicu…					Zhao, Guanhua/0000-0002-9040-2622; Wang, Heng/0000-0003-0829-6523												0308-8146	1873-7072				DEC 15	2020	333
J	Xue, LJ; Han, JQ; Zhou, YC; Peng, HY; Yin, TF; Li, KM; Yao, SK				Xue, Li-Jun; Han, Ju-Qiang; Zhou, Yuan-Chen; Peng, Hong-Ye; Yin, Teng-Fei; Li, Kai-Min; Yao, Shu-Kun			Untargeted metabolomics characteristics of nonobese nonalcoholic fatty liver disease induced by high-temperature-processed feed in Sprague-Dawley rats	WORLD JOURNAL OF GASTROENTEROLOGY												BACKGROUND Nonalcoholic fatty liver disease (NAFLD) has become one of the most common chronic liver diseases in the world. In our early clinical data and questionnaire analysis of NAFLD, it was found that the body mass index of some patients did not meet the diagnostic criteria for overweight or obesity. The consumption of high-temperature-processed foods such as fried food, hot pot and barbecue …																	1007-9327	2219-2840				DEC 14	2020	26	46
J	Rocchetti, G; Braceschi, GP; Odello, L; Bertuzzi, T; Trevisan, M; Lucini, L				Rocchetti, Gabriele; Braceschi, Gian Paolo; Odello, Luigi; Bertuzzi, Terenzio; Trevisan, Marco; Lucini, Luigi			Identification of markers of sensory quality in ground coffee: an untargeted metabolomics approach	METABOLOMICS												IntroductionIn the last years, consumers increased the demand for high-quality and healthy beverages, including coffee. To date, among the techniques potentially available to determine the overall quality of coffee beverages, metabolomics is emerging as a valuable tool.ObjectiveIn this study, 47 ground coffee samples were selected during the 2018 Edition of the International coffee tasting (ICT) …					Luigi, Lucini/0000-0002-5133-9464												1573-3882	1573-3890				DEC 14	2020	16	12
J	Hu, CQ; Li, R; Wang, JH; Liu, YL; Wang, J; Sun, BG				Hu, Chuanqin; Li, Ren; Wang, Jiahui; Liu, Yingli; Wang, Jing; Sun, Baoguo			Untargeted metabolite profiling of liver in mice exposed to 2-methylfuran	JOURNAL OF FOOD SCIENCE												Furan, a significant food contaminant, was found in many cooked foods. In most cooked foods, furan has been found to be coexisted with some alkylated derivatives such as 2-methylfuran. 2-methylfuran was found to be potent hepatotoxins. Little toxicological data is available for 2-methylfuran. The objective of this study was to investigate metabolite changes in the liver samples from mice fed with…					Liu, Yingli/0000-0001-8464-7917												0022-1147	1750-3841					2020
J	Creydt, M; Fischer, M				Creydt, Marina; Fischer, Markus			Mass-Spectrometry-Based Food Metabolomics in Routine Applications: A Basic Standardization Approach Using Housekeeping Metabolites for the Authentication of Asparagus	JOURNAL OF AGRICULTURAL AND FOOD CHEMISTRY												The low reproducibility of non-targeted liquid chromatography-mass spectrometry-based metabolomics approaches represents a major challenge for their implementation in routine analyses, because it is impossible to compare individual measurements directly with each other, if they were not analyzed in the same batch. This study describes a normalization process based on housekeeping metabolites in p…																	0021-8561	1520-5118				DEC 9	2020	68	49
J	Klare, J; Rurik, M; Rottmann, E; Bollen, A; Kohlbacher, O; Fischer, M; Hackl, T				Klare, Juliane; Rurik, Marc; Rottmann, Eric; Bollen, Anke; Kohlbacher, Oliver; Fischer, Markus; Hackl, Thomas			Determination of the Geographical Origin of Asparagus officinalis L. by H-1 NMR Spectroscopy	JOURNAL OF AGRICULTURAL AND FOOD CHEMISTRY												Food authenticity concerning the geographical origin becomes increasingly important for consumers, food industries, and food authorities. In this study, nontargeted H-1 NMR metabolomics combined with machine learning methodologies was applied to successfully distinguish the geographical origin of 237 samples of white asparagus from Germany, Poland, The Netherlands, Spain, Greece, and Peru. Suppor…				Kohlbacher, Oliver/B-7310-2008; Hackl, Thomas/B-6447-2009	Kohlbacher, Oliver/0000-0003-1739-4598; Hackl, Thomas/0000-0002-9875-9415												0021-8561	1520-5118				DEC 9	2020	68	49
J	Schmitt, C; Bastek, T; Stelzer, A; Schneider, T; Fischer, M; Hackl, T				Schmitt, Caroline; Bastek, Tim; Stelzer, Alina; Schneider, Tobias; Fischer, Markus; Hackl, Thomas			Detection of Peanut Adulteration in Food Samples by Nuclear Magnetic Resonance Spectroscopy	JOURNAL OF AGRICULTURAL AND FOOD CHEMISTRY												The addition of cheap and also readily available raw materials, such as peanut powder, to visually and chemically similar matrices is a common problem in the food industry. When peanuts are used as an adulterant, there is an additional risk of potential health hazard to consumers as a result of allergy-induced anaphylaxis. In this study, different series of peanut admixtures to visually similar f…				Hackl, Thomas/B-6447-2009	Hackl, Thomas/0000-0002-9875-9415												0021-8561	1520-5118				DEC 9	2020	68	49
J	Wong, PL; Ramli, NS; Tan, CP; Azlan, A; Abas, F				Wong, Pei Lou; Ramli, Nurul Shazini; Tan, Chin Ping; Azlan, Azrina; Abas, Faridah			Metabolomic analysis reveals the valuable bioactive compounds of Ardisia elliptica	PHYTOCHEMICAL ANALYSIS												Introduction Ardisia elliptica Thunb. (Primulaceae) is a medicinal herb that is traditionally used for the treatment of fever, diarrhoea, measles and herpes. However, there is limited information regarding the correlation of its phytoconstituents with the bioactivity. Optimisation of solvent extraction is vital for maximising retention of bioactive molecules. Objective This study investigated the…				Abas, Faridah/B-9229-2015	Abas, Faridah/0000-0002-8110-9424												0958-0344	1099-1565					2020
J	Jiang, ZL; Sun, TY; He, Y; Gou, WL; Zuo, LSY; Fu, YQ; Miao, ZL; Shuai, ML; Xu, FZ; Xiao, CM; Liang, YH; Wang, JL; Xu, YS; Jing, LP; Ling, WH; Zhou, HW; Chen, YM; Zheng, JS				Jiang, Zengliang; Sun, Ting-Yu; He, Yan; Gou, Wanglong; Zuo, Luo-Shi-Yuan; Fu, Yuanqing; Miao, Zelei; Shuai, Menglei; Xu, Fengzhe; Xiao, Congmei; Liang, Yuhui; Wang, Jiali; Xu, Yisong; Jing, Li-Peng; Ling, Wenhua; Zhou, Hongwei; Chen, Yu-Ming; Zheng, Ju-Sheng			Dietary fruit and vegetable intake, gut microbiota, and type 2 diabetes: results from two large human cohort studies	BMC MEDICINE												BackgroundLittle is known about the inter-relationship among fruit and vegetable intake, gut microbiota and metabolites, and type 2 diabetes (T2D) in human prospective cohort study. The aim of the present study was to investigate the prospective association of fruit and vegetable intake with human gut microbiota and to examine the relationship between fruit and vegetable-related gut microbiota an…				Zhou, Hongwei/B-4193-2008													1741-7015					DEC 3	2020	18	1
J	Gao, H; Zhang, L; Zhu, A; Liu, XY; Wang, TX; Wan, MQ; Yang, XW; Zhang, YT; Zhang, YB				Gao, Hua; Zhang, Lei; Zhu, An; Liu, Xiaoyan; Wang, Tianxia; Wan, Meiqi; Yang, Xiuwei; Zhang, Yingtao; Zhang, Youbo			Metabolic Profiling of Nuciferine In Vivo and In Vitro	JOURNAL OF AGRICULTURAL AND FOOD CHEMISTRY												Nuciferine (NF) is one of the main constituents of Lotus (Nelumbo nucifera) leaves which have been widely used in both food and drug formulations in China. Although possessing a broad spectrum of bioactivities, the metabolic characteristics of NF are inadequately unknown after oral gavage with this NF. The present study was performed to characterize its metabolism in vivo and in vitro. After NF o…					Zhang, Youbo/0000-0003-4650-8654												0021-8561	1520-5118				DEC 2	2020	68	48
J	Jewell, DE; Jackson, MI				Jewell, Dennis E.; Jackson, Matthew, I			Dietary Fatty Acids Change Circulating Fatty Acids, Microbial Putrefactive Postbiotics and Betaine Status in the Cat	ANIMALS												Simple Summary The cat is an obligate carnivore that is well adapted to dietary polyunsaturated fatty acids (PUFA), perhaps because of the variance resulting from normal consumption of organ meat which is high in PUFA, and storage lipid which is often relatively low in PUFA. Although able to tolerate and thrive with this variation, cats have a metabolic response to fatty acids that is relatively …																	2076-2615					DEC	2020	10	12
J	Qin, DY; Wang, GH; Dong, ZM; Xia, QY; Zhao, P				Qin, DaoYuan; Wang, GenHong; Dong, ZhaoMing; Xia, QingYou; Zhao, Ping			Comparative Fecal Metabolomes of Silkworms Being Fed Mulberry Leaf and Artificial Diet	INSECTS												Simple Summary Silkworm (Bombyx mori) is an oligophagous insect and their diets have preference for mulberry leaves. However, mulberry leaves are seasonal resources, not available in the winter, which severely limits the silkworm rearing and cocoon production. The aim of this study was to investigate the mechanism that caused the stunted growth and the low efficiency of silk protein synthesis of …					Xia, Qingyou/0000-0002-9263-2886													2075-4450				DEC	2020	11	12
J	Takahashi, JA; Barbosa, BVR; Martins, BD; Guirlanda, CP; Moura, MAF				Takahashi, Jacqueline A.; Barbosa, Bianca V. R.; Martins, Bruna de A.; Guirlanda, Christiano P.; Moura, Marilia A. F.			Use of the Versatility of Fungal Metabolism to Meet Modern Demands for Healthy Aging, Functional Foods, and Sustainability	JOURNAL OF FUNGI												Aging-associated, non-transmissible chronic diseases (NTCD) such as cancer, dyslipidemia, and neurodegenerative disorders have been challenged through several strategies including the consumption of healthy foods and the development of new drugs for existing diseases. Consumer health consciousness is guiding market trends toward the development of additives and nutraceutical products of natural o…				; Takahashi, Jacqueline/E-2004-2014	Martins, Bruna/0000-0003-0437-1151; Takahashi, Jacqueline/0000-0002-8831-1609; Fidelis e Moura, Marilia Aparecida/0000-0003-4381-7371													2309-608X				DEC	2020	6	4
J	Garcia-Aloy, M; Groff, N; Masuero, D; Nisi, M; Franco, A; Battelini, F; Vrhovsek, U; Mattivi, F				Garcia-Aloy, Mar; Groff, Nelli; Masuero, Domenico; Nisi, Mauro; Franco, Antonio; Battelini, Furio; Vrhovsek, Urska; Mattivi, Fulvio			Exploratory Analysis of Commercial Olive-Based Dietary Supplements Using Untargeted and Targeted Metabolomics	METABOLITES												The market of olive-based dietary supplements (OBDS) is composed of a broad range of natural extracts claiming different health effects and often sold without a clear statement on their chemical composition. The aim of this survey was to characterize the chemical profiles of 14 commercially available OBDS. As many as 378 compounds were tentatively annotated in the analyzed samples. Although for m…																		2218-1989				DEC	2020	10	12
J	Nephali, L; Piater, LA; Dubery, IA; Patterson, V; Huyser, J; Burgess, K; Tugizimana, F				Nephali, Lerato; Piater, Lizelle A.; Dubery, Ian A.; Patterson, Veronica; Huyser, Johan; Burgess, Karl; Tugizimana, Fidele			Biostimulants for Plant Growth and Mitigation of Abiotic Stresses: A Metabolomics Perspective	METABOLITES												Adverse environmental conditions due to climate change, combined with declining soil fertility, threaten food security. Modern agriculture is facing a pressing situation where novel strategies must be developed for sustainable food production and security. Biostimulants, conceptually defined as non-nutrient substances or microorganisms with the ability to promote plant growth and health, represen…																		2218-1989				DEC	2020	10	12
J	Abbas, N; Ali, A; Kumari, S; Iqbal, A; Husain, A; Saeed, T; Al-Ballam, ZA; Ahmed, N; El-Seedi, HR; Musharraf, SG				Abbas, Nasir; Ali, Arslan; Kumari, Sindhia; Iqbal, Ayesha; Husain, Adnan; Saeed, Talat; Al-Ballam, Zainab Abdulamer; Ahmed, Nisar; El-Seedi, Hesham R.; Musharraf, Syed Ghulam			Untargeted-metabolomics differentiation between poultry samples slaughtered with and without detaching spinal cord	ARABIAN JOURNAL OF CHEMISTRY												Chicken meat is among the common and relatively inexpensive source of protein consumed worldwide from the poultry industry. Many communities show concern regarding the procedure of slaughtering animals for meat consumption due to ethical, religious, or cultural reasons. Liquid chromatography-electrospray ionization-tandem mass spectrometry (LC-ESI-MS/MS) based untargeted metabolomics of 40 chicke…																	1878-5352	1878-5379				DEC	2020	13	12
J	Gummadi, S; Siyyadri, DS				Gummadi, S.; Siyyadri, D. S.			NUCLEAR MAGNETIC RESONANCE AND HYPHENATIONS - A REVIEW	INTERNATIONAL JOURNAL OF PHARMACEUTICAL SCIENCES AND RESEARCH												Nuclear magnetic resonance spectroscopy is an absorption spectroscopic technique that helps in structural elucidation and has a wide range of applications in various fields like drug discovery and development, metabolomics, combinatorial chemistry, and food sciences. This paper gives information about nuclear magnetic resonance spectroscopy, and clear description of LC-NMR-MS, and a brief descrip…																	0975-8232					DEC	2020	11	12
J	Schjodt, MS; Gurdeniz, G; Chawes, B				Schjodt, Mette S.; Gurdeniz, Gozde; Chawes, Bo			The Metabolomics of Childhood Atopic Diseases: A Comprehensive Pathway-Specific Review	METABOLITES												Asthma, allergic rhinitis, food allergy, and atopic dermatitis are common childhood diseases with several different underlying mechanisms, i.e., endotypes of disease. Metabolomics has the potential to identify disease endotypes, which could beneficially promote personalized prevention and treatment. Here, we summarize the findings from metabolomics studies of children with atopic diseases focusin…					Chawes, Bo/0000-0001-6846-6243													2218-1989				DEC	2020	10	12
J	Lau, CHE; Taylor-Bateman, V; Vorkas, PA; Graca, G; Vu, THT; Hou, LF; Chekmeneva, E; Ebbels, TMD; Chan, QI; Van Horn, L; Holmes, E				Lau, Chung-Ho E.; Taylor-Bateman, Victoria; Vorkas, Panagiotis A.; Graca, Goncalo; Vu, Thanh-Huyen T.; Hou, Lifang; Chekmeneva, Elena; Ebbels, Timothy M. D.; Chan, Queenie; Van Horn, Linda; Holmes, Elaine			Metabolic Signatures of Gestational Weight Gain and Postpartum Weight Loss in a Lifestyle Intervention Study of Overweight and Obese Women	METABOLITES												Background: Overweight and obesity amongst women of reproductive age are increasingly common in developed economies and are shown to adversely affect birth outcomes and both childhood and adulthood health risks in the offspring. Metabolic profiling in conditions of overweight and obesity in pregnancy could potentially be applied to elucidate the molecular basis of the adverse effects of gestation…				; Lau, Chung-Ho E./K-3557-2019	Ebbels, Timothy/0000-0002-3372-8423; Lau, Chung-Ho E./0000-0002-3602-8326; Van Horn, Linda/0000-0002-1362-5806; Graca, Goncalo/0000-0002-0876-3876; Vu, Thanh-Huyen/0000-0002-5069-4886													2218-1989				DEC	2020	10	12
J	Rosli, NHM; Yahya, HM; Ibrahim, FW; Shahar, S; Ismail, IS; Azam, AA; Rajab, NF				Rosli, Nur Hasnieza Mohd; Yahya, Hanis Mastura; Ibrahim, Farah Wahida; Shahar, Suzana; Ismail, Intan Safinar; Azam, Amalina Ahmad; Rajab, Nor Fadilah			Serum Metabolomics Profiling of Commercially Mixed Functional Foods-Effects in Beta-Amyloid Induced Rats Measured Using H-1 NMR Spectroscopy	NUTRIENTS												Functional foods such as pomegranate, dates and honey were shown by various previous studies to individually have a neuroprotective effect, especially in neurodegenerative disease such as Alzheimer's disease (AD). In this novel and original study, an H-1 NMR spectroscopy tool was used to identify the metabolic neuroprotective mechanism of commercially mixed functional foods (MFF) consisting of po…					Safinar Ismail, Intan/0000-0003-3960-0022; Ahmad Azam, Amalina/0000-0002-3911-7666													2072-6643				DEC	2020	12	12
J	McKeown, HE; Rook, TJ; Pearson, JR; Jones, OAH				McKeown, Hugh E.; Rook, Trevor J.; Pearson, James R.; Jones, Oliver A. H.			Classification of fentanyl precursors by multivariate analysis of low-field nuclear magnetic resonance spectroscopy data	FORENSIC CHEMISTRY												High-field Nuclear Magnetic Resonance (NMR) spectroscopy combined with multivariate analysis techniques have been used extensively in several fields particularly, metabolomics and food quality assessment. In contrast, low-field Fourier transform NMR instruments are a relatively new analytical platform and recent studies have shown its potential application for forensic narcotic identification. In…																	2468-1709					DEC	2020	21
J	Jin, D; Zhang, BY; Li, QL; Tu, JJ; Zhou, BH				Jin, Dan; Zhang, Baiyu; Li, Qiaoling; Tu, Jingjing; Zhou, Benhong			Effect of punicalagin on multiple targets in streptozotocin/high-fat diet-induced diabetic mice	FOOD & FUNCTION												Type 2 diabetes has a series of metabolic aberrations accompanied by chronic hyperglycemia, along with various comorbidities. In recent reports, punicalagin from pomegranate has been reported to exert hypoglycemic effects against diabetes. The goal of the current research was to investigate the therapeutic effectiveness and elucidate the mechanisms of punicalagin underlying type 2 diabetes. Type …																	2042-6496	2042-650X				DEC 1	2020	11	12
J	Feng, WW; Liu, J; Tan, YZ; Ao, H; Wang, J; Peng, C				Feng, Wuwen; Liu, Juan; Tan, Yuzhu; Ao, Hui; Wang, Jing; Peng, Cheng			Polysaccharides from Atractylodes macrocephala Koidz. Ameliorate ulcerative colitis via extensive modification of gut microbiota and host metabolism	FOOD RESEARCH INTERNATIONAL												Turbulence of gut microbiota metabolites such as short-chain fatty acids (SCFAs) and secondary bile acids is an important factor in the development of diseases. Many polysaccharides are effective on diseases including ulcerative colitis (UC), yet most studies investigating the mechanisms of polysaccharides mainly focused on their effects on gut microbiota composition and SCFAs, and other metaboli…																	0963-9969	1873-7145				DEC	2020	138		B
J	Yun, DY; Kang, YG; Kim, M; Kim, D; Kim, EH; Hong, YS				Yun, Dae-Yong; Kang, Young-Gyu; Kim, Myoyeon; Kim, Donghyun; Kim, Eun-Hee; Hong, Young-Shick			Metabolomic understanding of pod removal effect in soybean plants and potential association with their health benefit	FOOD RESEARCH INTERNATIONAL												Since natural materials, such as phytochemicals in plants, are increasingly being used for foods and skincare due to their beneficial functions, it is important for developing the cultivation practices to increase the contents of phytochemicals. We here explored metabolite perturbations in the leaves of soybean plants when their pods were removed during growth through H-1 NMR-based metabolomics a…																	0963-9969	1873-7145				DEC	2020	138		B
J	Razavi, AC; Bazzano, LA; He, J; Whelton, SP; Rebholz, CM; Fernandez, C; Krousel-Wood, M; Li, CW; Shi, MY; Nierenberg, JL; Li, SX; Kinchen, J; Mi, XN; Kelly, TN				Razavi, Alexander C.; Bazzano, Lydia A.; He, Jiang; Whelton, Seamus P.; Rebholz, Casey M.; Fernandez, Camilo; Krousel-Wood, Marie; Li, Changwei; Shi, Mengyao; Nierenberg, Jovia L.; Li, Shengxu; Kinchen, Jason; Mi, Xuenan; Kelly, Tanika N.			Race modifies the association between animal protein metabolite 1-methylhistidine and blood pressure in middle-aged adults: the Bogalusa Heart Study	JOURNAL OF HYPERTENSION												Objective: Dietary factors mediate racial disparities in hypertension. However, the physiological mechanisms underlying this relationship are incompletely understood. We sought to assess the association between 1-methylhistidine (1-MH), a metabolite marker of animal protein consumption, and blood pressure (BP) in a community-based cohort of black and white middle-aged adults. Methods: This analys…					Kinchen, Jason/0000-0001-8430-2265												0263-6352	1473-5598				DEC	2020	38	12
J	Wang, GN; Shi, BY; Zhang, P; Zhao, TB; Yin, HS; Qiao, CS				Wang, Genan; Shi, Bingyi; Zhang, Pan; Zhao, Tingbin; Yin, Haisong; Qiao, Changsheng			Effects of corn steep liquor on beta-poly(l-malic acid) production in Aureobasidium melanogenum	AMB EXPRESS												beta-poly(l-malic acid) (PMLA) is a water-soluble biopolymer used in medicine, food, and other industries. However, the low level of PMLA biosynthesis in microorganisms limits its further application in the biotechnological industry. In this study, corn steep liquor (CSL), which processes high nutritional value and low-cost characteristics, was selected as a growth factor to increase the PMLA pro…																	2191-0855					DEC 1	2020	10	1
J	Stover, PJ; King, JC				Stover, Patrick J.; King, Janet C.			More Nutrition Precision, Better Decisions for the Health of Our Nation	JOURNAL OF NUTRITION												Nutritional science is evolving to an enhanced emphasis on recent scientific and technological advancements supporting a transition to precision nutrition as a strategy for disease prevention and management across populations. The complexity of chronic disease, which afflicts 6 in 10 adult Americans, is highlighted in the diet-disease relation where it is apparent that there is no one size fits a…																	0022-3166	1541-6100				DEC	2020	150	12
J	Muthuramalingam, P; Jeyasri, R; Selvaraj, A; Pandian, SK; Ramesh, M				Muthuramalingam, Pandiyan; Jeyasri, Rajendran; Selvaraj, Anthonymuthu; Pandian, Shunmugiah Karutha; Ramesh, Manikandan			Integrated transcriptomic and metabolomic analyses of glutamine metabolism genes unveil key players in Oryza sativa (L.) to ameliorate the unique and combined abiotic stress tolerance	INTERNATIONAL JOURNAL OF BIOLOGICAL MACROMOLECULES												Plants can be considered to biosynthesize the specialized metabolites to adapt to various environmental stressors mainly on abiotic stresses (AbS). Among specialized metabolites, glutamine (Gln) is an essential plant metabolite to achieve sustainable plant growth, yield and food security. In this pilot study, swe employed computational metabolomics genome wide association survey (cmGWAS) of Gln m…				Selvaraj, Anthonymuthu/AAP-1254-2020; Karutha Pandian, Shunmugiah/B-6765-2018	Selvaraj, Anthonymuthu/0000-0001-7316-1436; Karutha Pandian, Shunmugiah/0000-0003-2925-0575; Muthuramalingam, Pandiyan/0000-0001-7294-1625												0141-8130	1879-0003				DEC 1	2020	164
J	Wang, Y; Yao, WF; Li, B; Qian, SY; Wei, BB; Gong, SQ; Wang, J; Liu, MY; Wei, MJ				Wang, Yu; Yao, Weifan; Li, Bo; Qian, Shiyun; Wei, Binbin; Gong, Shiqiang; Wang, Jing; Liu, Mingyan; Wei, Minjie			Nuciferine modulates the gut microbiota and prevents obesity in high-fat diet-fed rats	EXPERIMENTAL AND MOLECULAR MEDICINE												Gut microbiota dysbiosis has a significant role in the pathogenesis of metabolic diseases, including obesity. Nuciferine (NUC) is a main bioactive component in the lotus leaf that has been used as food in China since ancient times. Here, we examined whether the anti-obesity effects of NUC are related to modulations in the gut microbiota. Using an obese rat model fed a HFD for 8 weeks, we show tha…																	1226-3613	2092-6413					2020
J	Pristner, M; Warth, B				Pristner, Manuel; Warth, Benedikt			Drug-Exposome Interactions: The Next Frontier in Precision Medicine	TRENDS IN PHARMACOLOGICAL SCIENCES												Drug-drug interactions are a known concern during medical treatment. However, in addition to therapeutic drugs, humans are exposed to thousands of environment -and food-related chemicals on a daily basis. The exposome (i.e., the total measure of environmental factors on the human body) is an emerging concept in the field of environmental health. Many chemicals have the potential to interact with …																	0165-6147	1873-3735				DEC	2020	41	12
J	Yan, Y; Shen, CX; Pei, XP; Li, AP; Du, HZ; Qin, XM; Du, CH				Yan, Yan; Shen, Chenxi; Pei, Xiangping; Li, Aiping; Du, Huizhi; Qin, Xuemei; Du, Chenhui			Compare the chemical profiling of Ziziphi Spinosae Semen and Ziziphi Mauritianae Semen using untargeted metabolomics	JOURNAL OF FOOD COMPOSITION AND ANALYSIS												Ziziphi Spinosae Semen (ZSS) as a traditional edible herb has been used for treatment of insomnia in China for centuries and developed as an additive for supplementary health food nowadays. Due to the scarcity of wild resources of ZSS, Ziziphi Mauritianae Semen (ZMS) as a folk medicine is widely used as products by substituting ZSS on the market. The current study aims to propose and verify a str…																	0889-1575	1096-0481				DEC	2020	94
J	Schabler, S; Amatobi, KM; Horn, M; Rieger, D; Helfrich-Forster, C; Mueller, MJ; Wegener, C; Fekete, A				Schaebler, Stefan; Amatobi, Kelechi M.; Horn, Melanie; Rieger, Dirk; Helfrich-Foerster, Charlotte; Mueller, Martin J.; Wegener, Christian; Fekete, Agnes			Loss of function in the Drosophila clock gene period results in altered intermediary lipid metabolism and increased susceptibility to starvation	CELLULAR AND MOLECULAR LIFE SCIENCES												The fruit fly Drosophila is a prime model in circadian research, but still little is known about its circadian regulation of metabolism. Daily rhythmicity in levels of several metabolites has been found, but knowledge about hydrophobic metabolites is limited. We here compared metabolite levels including lipids between period(01) (per(01)) clock mutants and Canton-S wildtype (WTCS) flies in an iso…				; fekete, agnes/C-8048-2019	Wegener, Christian/0000-0003-4481-3567; Helfrich-Forster, Charlotte/0000-0002-0859-9092; Rieger, Dirk/0000-0001-5597-5858; fekete, agnes/0000-0003-3058-7570												1420-682X	1420-9071				DEC	2020	77	23
J	Horner, K; Hopkins, M; Finlayson, G; Gibbons, C; Brennan, L				Horner, Katy; Hopkins, Mark; Finlayson, Graham; Gibbons, Catherine; Brennan, Lorraine			Biomarkers of appetite: is there a potential role for metabolomics?	NUTRITION RESEARCH REVIEWS												Knowing the biological signals associated with appetite control is crucial for understanding the regulation of food intake. Biomarkers of appetite have been defined as physiological measures that relate to subjective appetite ratings, measured food intake, or both. Several metabolites including amino acids, lipids and glucose were proposed as key molecules associated with appetite control over 60…					Brennan, Lorraine/0000-0002-7711-7499; Hopkins, Mark/0000-0002-7655-0215												0954-4224	1475-2700				DEC	2020	33	2
J	Ragone, R; Todisco, S; Triggiani, M; Pontrelli, S; Latronico, M; Mastrorilli, P; Intini, N; Ferroni, C; Musio, B; Gallo, V				Ragone, Rosa; Todisco, Stefano; Triggiani, Maurizio; Pontrelli, Stefania; Latronico, Mario; Mastrorilli, Piero; Intini, Nicola; Ferroni, Claudia; Musio, Biagia; Gallo, Vito			Development of a food class-discrimination system by non-targeted NMR analyses using different magnetic field strengths	FOOD CHEMISTRY												Non-targeted NMR-based approach has received great attention as a rapid method for food product authenticity assessment. The availability of a database containing many comparable NMR spectra produced by different spectrometers is crucial to develop functional classifiers able to discriminate rapidly the commodity class of a given food product. Nevertheless, variability in spectrometer features ma…					Musio, Biagia/0000-0001-7799-5155; Gallo, Vito/0000-0003-2926-3106												0308-8146	1873-7072				DEC 1	2020	332
J	Lew, TTS; Sarojam, R; Jang, IC; Park, BS; Naqvi, NI; Wong, MH; Singh, GP; Ram, RJ; Shoseyov, O; Saito, K; Chua, NH; Strano, MS				Lew, Tedrick Thomas Salim; Sarojam, Rajani; Jang, In-Cheol; Park, Bong Soo; Naqvi, Naweed, I; Wong, Min Hao; Singh, Gajendra P.; Ram, Rajeev J.; Shoseyov, Oded; Saito, Kazuki; Chua, Nam-Hai; Strano, Michael S.			Species-independent analytical tools for next-generation agriculture	NATURE PLANTS												Innovative approaches are urgently required to alleviate the growing pressure on agriculture to meet the rising demand for food. A key challenge for plant biology is to bridge the notable knowledge gap between our detailed understanding of model plants grown under laboratory conditions and the agriculturally important crops cultivated in fields or production facilities. This Perspective highlight…				Saito, Kazuki/D-2670-2009	Saito, Kazuki/0000-0001-6310-5342; Lew, Tedrick Thomas Salim/0000-0002-4815-9921; Jang, In-Cheol/0000-0001-9408-4273												2055-026X	2055-0278				DEC	2020	6	12
J	Fasakhodi, MT; Abed-Elmdoust, A; Farhangi, M; Hosseini, SV; Fasakhodi, MT				Taheri Fasakhodi, Mahdiyeh; Abed-Elmdoust, Amirreza; Farhangi, Mehrdad; Hosseini, Seyed Vali; Taheri Fasakhodi, Maliheh			H-1 NMR spectroscopy for identification of metabolic profile fluctuations in the extract, powder and pellet produced from sea cucumber (Holothuria leucospilota)	AQUACULTURE RESEARCH												Sea cucumbers are recognized as a huge source of bioavailable, medicinal and food-drug-rich bioactive compounds that can be extensively used as a nutritional supplement. Since most supplements in the market come in the forms of pellet, powder or extract, in the present study, metabolite profiles of these three supplement forms of sea cucumber (Holothuria leucospilota) were investigated using H-1 …					Abed-Elmdoust, Amirreza/0000-0002-8837-4853												1355-557X	1365-2109					2020
J	Lalaleo, L; Hidalgo, D; Valle, M; Calero-Caceres, W; Lamuela-Raventos, RM; Becerra-Martinez, E				Lalaleo, Liliana; Hidalgo, Diego; Valle, Miguel; Calero-Caceres, William; Lamuela-Raventos, Rosa M.; Becerra-Martinez, Elvia			Differentiating, evaluating, and classifying three quinoa ecotypes by washing, cooking and germination treatments, using H-1 NMR-based metabolomic approach	FOOD CHEMISTRY												We processed three quinoa ecotypes as they are commonly consumed in a daily diet. For the treatments, quinoa seeds were washed, cooked, and/or germinated. Following treated, we used 1H NMR-based metabolomic profiling to explore differences between the ecotypes. Then, for a non-targeted and targeted food fingerprint analysis of samples, we performed multivariable data analyses, including principal…				Caceres, William Calero/K-8827-2015; Raventos, Rosa M Lamuela/F-3986-2016	Caceres, William Calero/0000-0003-3819-9206; Raventos, Rosa M Lamuela/0000-0002-1287-4560; Hidalgo Martinez, Diego Alberto/0000-0002-8086-7469												0308-8146	1873-7072				NOV 30	2020	331
J	Beckmann, M; Wilson, T; Lloyd, AJ; Torres, D; Goios, A; Willis, ND; Lyons, L; Phillips, H; Mathers, JC; Draper, J				Beckmann, Manfred; Wilson, Thomas; Lloyd, Amanda J.; Torres, Duarte; Goios, Ana; Willis, Naomi D.; Lyons, Laura; Phillips, Helen; Mathers, John C.; Draper, John			Challenges Associated With the Design and Deployment of Food Intake Urine Biomarker Technology for Assessment of Habitual Diet in Free-Living Individuals and Populations-A Perspective	FRONTIERS IN NUTRITION												Improvement of diet at the population level is a cornerstone of national and international strategies for reducing chronic disease burden. A critical challenge in generating robust data on habitual dietary intake is accurate exposure assessment. Self-reporting instruments (e.g., food frequency questionnaires, dietary recall) are subject to reporting bias and serving size perceptions, while weighe…					Lyons, Laura/0000-0002-0513-9787; Wilson, Thomas/0000-0003-3112-4682; Beckmann, Manfred/0000-0002-4320-5001												2296-861X					NOV 25	2020	7
J	Tognini, P; Samad, M; Kinouchi, K; Liu, Y; Helbling, JC; Moisan, MP; Eckel-Mahan, KL; Baldi, P; Sassone-Corsi, P				Tognini, Paola; Samad, Muntaha; Kinouchi, Kenichiro; Liu, Yu; Helbling, Jean-Christophe; Moisan, Marie-Pierre; Eckel-Mahan, Kristin L.; Baldi, Pierre; Sassone-Corsi, Paolo			Reshaping circadian metabolism in the suprachiasmatic nucleus and prefrontal cortex by nutritional challenge	PROCEEDINGS OF THE NATIONAL ACADEMY OF SCIENCES OF THE UNITED STATES OF AMERICA												Food is a powerful entrainment cue for circadian clocks in peripheral tissues, and changes in the composition of nutrients have been demonstrated to metabolically reprogram peripheral clocks. However, how food challenges may influence circadian metabolism of the master clock in the suprachiasmatic nucleus (SCN) or in other brain areas is poorly understood. Using high-throughput metabolomics, we s…					Moisan, Marie-Pierre/0000-0001-7315-5319; KINOUCHI, KENICHIRO/0000-0003-4743-2583												0027-8424					NOV 24	2020	117	47
J	Li, WF; Chen, CL; Chen, MT; Zhang, XY; Ji, Q; Wang, Y; Zheng, QR; Tan, S; Gao, XX; Lu, YL				Li, Wenfeng; Chen, Chunlian; Chen, Mengting; Zhang, Xiangyang; Ji, Qin; Wang, Yu; Zheng, Qiaoran; Tan, Si; Gao, Xiaoxv; Lu, Yalong			Salted and Unsalted Zhacai (Brassica juncea var. tumida) Alleviated High-Fat Diet-Induced Dyslipidemia by Regulating Gut Microbiota: A Multiomics Study	MOLECULAR NUTRITION & FOOD RESEARCH												Scope Zhacai (ZC), a salting-processed Brassica juncea var. tumida vegetable, is widely consumed as a pickle, but little is known about the health benefits of both salted and unsalted ZC as a whole food. Methods and Results The preventive effects of salted and unsalted ZC against dyslipidemia are assessed in high-fat (HF) diet-fed mice. HF intake for 12 continuous weeks cause dyslipidemia in mice…					Li, Wenfeng/0000-0002-3250-3062												1613-4125	1613-4133				DEC	2020	64	24
J	Demetrowitsch, TJ; Schlicht, K; Knappe, C; Zimmermann, J; Jensen-Kroll, J; Pisarevskaja, A; Brix, F; Brandes, J; Geisler, C; Marinos, G; Sommer, F; Schulte, DM; Kaleta, C; Andersen, V; Laudes, M; Schwarz, K; Waschina, S				Demetrowitsch, Tobias J.; Schlicht, Kristina; Knappe, Carina; Zimmermann, Johannes; Jensen-Kroll, Julia; Pisarevskaja, Alina; Brix, Fynn; Brandes, Juliane; Geisler, Corinna; Marinos, Georgios; Sommer, Felix; Schulte, Dominik M.; Kaleta, Christoph; Andersen, Vibeke; Laudes, Matthias; Schwarz, Karin; Waschina, Silvio			Precision Nutrition in Chronic Inflammation	FRONTIERS IN IMMUNOLOGY												The molecular foundation of chronic inflammatory diseases (CIDs) can differ markedly between individuals. As our understanding of the biochemical mechanisms underlying individual disease manifestations and progressions expands, new strategies to adjust treatments to the patient's characteristics will continue to profoundly transform clinical practice. Nutrition has long been recognized as an impo…																	1664-3224					NOV 23	2020	11
J	Perez-Fons, L; Ovalle, TM; Maruthi, MN; Colvin, J; Lopez-Lavalle, LAB; Fraser, PD				Perez-Fons, Laura; Ovalle, Tatiana M.; Maruthi, M. N.; Colvin, John; Lopez-Lavalle, Luis Augusto Becerra; Fraser, Paul D.			The metabotyping of an East African cassava diversity panel: A core collection for developing biotic stress tolerance in cassava	PLOS ONE												Cassava will have a vital role to play, if food security is to be achieved in Sub-Saharan Africa, especially Central and East Africa. The whitefly Bemisia tabaci poses a major threat to cassava production by small holder farmers in part due to their role as a vector of cassava mosaic begomoviruses (CMBs) and cassava brown streak ipomoviruses (CBSIs). In the present study untargeted metabolomics h…																	1932-6203					NOV 18	2020	15	11
J	Acharya, P; Jayaprakasha, GK; Semper, J; Patil, BS				Acharya, Pratibha; Jayaprakasha, Guddadarangavvanahally K.; Semper, James; Patil, Bhimanagouda S.			H-1 Nuclear Magnetic Resonance and Liquid Chromatography Coupled with Mass Spectrometry-Based Metabolomics Reveal Enhancement of Growth-Promoting Metabolites in Onion Seedlings Treated with Green-Synthesized Nanomaterials	JOURNAL OF AGRICULTURAL AND FOOD CHEMISTRY												Seed priming is a promising approach to improve germination, emergence, and seedling growth by triggering pregerminative metabolism and enhancing seedling vigor. Recently, nanopriming gained importance in seed improvement as a result of the small size and unique physicochemical characteristics of nanomaterials. In the present study, silver and gold nanoparticles were synthesized using onion extra…				; Jayaprakasha, Guddadarangavvanahal/B-3012-2014	Patil, Bhimanagouda/0000-0001-7189-0432; Jayaprakasha, Guddadarangavvanahal/0000-0003-1749-9699; Acharya, Pratibha/0000-0003-4545-2150												0021-8561	1520-5118				NOV 18	2020	68	46
J	Liu, ZC; Zhang, JJ; Zhang, XP; Shen, CP; Yin, L; Zhu, YJ; Li, N; Chen, FH				Liu, Zhicheng; Zhang, Junjie; Zhang, Xiaoping; Shen, Chuanpu; Yin, Lei; Zhu, Yuejian; Li, Ning; Chen, Feihu			Metabolic and Inorganic Elemental Profiling Analysis of Tortoise Shell for the Identification of Tortoise Strain	FOOD ANALYTICAL METHODS												Tortoise shell is not only an armor, but also an important structure for storing nutrients for tortoise. The shell from one tortoise strain, Chinemys reevesii (CR), has long been used as a traditional Chinese medicine (TCM). Nowadays, massive CR shells are also processed into healthy food in Asian countries. Despite large-scale culture of CR in nowadays, there still exist massive counterfeit CR s…																	1936-9751	1936-976X					2020
J	Li, Y; Wang, X; Li, CY; Huang, W; Gu, K; Wang, YM; Yang, B; Li, YB				Li, Ying; Wang, Xing; Li, Chunyan; Huang, Wei; Gu, Kun; Wang, Yuming; Yang, Bin; Li, Yubo			Exploration of chemical markers using a metabolomics strategy and machine learning to study the different origins of Ixeris denticulata (Houtt.) Stebb	FOOD CHEMISTRY												As a generally edible plant, Ixeris denticulata (Houtt.) Stebb is widely distributed in China. Its medicinal value has attracted much attention in recent years. However, the chemical markers that cause quality and taste differences in I. denticulata from different regions are currently unclear. In this study, samples from 8 different origins were collected and analysed by UPLC-Q-TOF/MS. A metabol…																	0308-8146	1873-7072				NOV 15	2020	330
J	Dijkstra, DJ; Verkaik-Schakel, RN; Eskandar, S; Limonciel, A; Stojanovska, V; Scherjon, SA; Plosch, T				Dijkstra, Dorieke J.; Verkaik-Schakel, Rikst Nynke; Eskandar, Sharon; Limonciel, Alice; Stojanovska, Violeta; Scherjon, Sicco A.; Ploesch, Torsten			Mid-gestation low-dose LPS administration results in female-specific excessive weight gain upon a western style diet in mouse offspring	SCIENTIFIC REPORTS												Gestational complications, including preeclampsia and gestational diabetes, have long-term adverse consequences for offspring's metabolic and cardiovascular health. A low-grade systemic inflammatory response is likely mediating this. Here, we examine the consequences of LPS-induced gestational inflammation on offspring's health in adulthood. LPS was administered to pregnant C57Bl/6J mice on gesta…																	2045-2322					NOV 12	2020	10	1
J	Franchina, FA; Zanella, D; Dubois, LM; Focant, JF				Franchina, Flavio A.; Zanella, Delphine; Dubois, Lena M.; Focant, Jean-Francois			The role of sample preparation in multidimensional gas chromatographic separations for non-targeted analysis with the focus on recent biomedical, food, and plant applications	JOURNAL OF SEPARATION SCIENCE												In this review, we consider and discuss the affinity and complementarity between a generic sample preparation technique and the comprehensive two-dimensional gas chromatography process. From the initial technical development focus (e.g., on the GCxGC and solid-phase microextraction techniques), the trend is inevitably shifting toward more applied challenges, and therefore, the preparation of the …				; Franchina, Flavio Antonio/L-6624-2015	Zanella, Delphine/0000-0002-0131-2837; Franchina, Flavio Antonio/0000-0001-7236-4266; Dubois, Lena/0000-0002-0084-0320												1615-9306	1615-9314					2020
J	van der Laan, T; Dubbelman, AC; Duisters, K; Kindt, A; Harms, AC; Hankemeier, T				van der Laan, Tom; Dubbelman, Anne-Charlotte; Duisters, Kevin; Kindt, Alida; Harms, Amy C.; Hankemeier, Thomas			High-Throughput Fractionation Coupled to Mass Spectrometry for Improved Quantitation in Metabolomics	ANALYTICAL CHEMISTRY												Metabolomics is emerging as an important field in life sciences. However, a weakness of current mass spectrometry (MS) based metabolomics platforms is the time-consuming analysis and the occurrence of severe matrix effects in complex mixtures. To overcome this problem, we have developed an automated and fast fractionation module coupled online to MS. The fractionation is realized by the implement…					Hankemeier, Thomas/0000-0001-7871-2073; Kindt, Alida/0000-0001-6551-6030												0003-2700	1520-6882				NOV 3	2020	92	21
J	Song, DH; Chun, BH; Lee, S; Reddy, CK; Jeon, CO; Lee, CH				Song, Da Hye; Chun, Byung Hee; Lee, Sunmin; Reddy, Chagam Koteswara; Jeon, Che Ok; Lee, Choong Hwan			Metabolite Profiling and Microbial Community of Traditional Meju Show Primary and Secondary Metabolite Differences Correlated with Antioxidant Activities	JOURNAL OF MICROBIOLOGY AND BIOTECHNOLOGY												Meju, a type of fermented soybean paste, is used as a starter in the preparation of various Korean traditional soybean-based foods. In this study, we performed Illumina-MiSeq paired-end sequencing for microbial communities and mass spectrometry analysis for metabolite profiling to investigate the differences between 11 traditional meju products from different regions across Korea. Even though the…																	1017-7825	1738-8872				NOV	2020	30	11
J	Dickson, L; Tenon, M; Svilar, L; Fanca-Berthon, P; Martin, JC; Rogez, H; Vaillant, F				Dickson, Livia; Tenon, Mathieu; Svilar, Ljubica; Fanca-Berthon, Pascale; Martin, Jean-Charles; Rogez, Herve; Vaillant, Fabrice			Genipap (Genipa americana L.) juice intake biomarkers after medium-term consumption	FOOD RESEARCH INTERNATIONAL												Genipap (Genipa americana L.) is an exotic fruit largely consumed and well known, in Amazonian pharmacopeia, to treat anemia, measles and uterine cancer. It is also used as a diuretic, digestive, healing, laxative and antiseptic. The aim of this study was to apply an untargeted metabolomics strategy to determine biomarkers of food intake after short-term consumption of genipap juice. Sixteen heal…				Rogez, Herve/A-1232-2013	Rogez, Herve/0000-0001-8925-8881												0963-9969	1873-7145				NOV	2020	137
J	He, SS; Wang, YL; Xie, JH; Gao, H; Li, XJ; Huang, ZB				He, Shanshan; Wang, Yanling; Xie, Jianhua; Gao, Heng; Li, Xiujiang; Huang, Zhibing			H-1 NMR-based metabolomic study of the effects of flavonoids on citrinin production by Monascus	FOOD RESEARCH INTERNATIONAL												Monascus comprises purple-red molds. Various compounds can be obtained from these species, including statins and food-safe yellow, red, and orange pigments. However, the secondary metabolite citrinin, a mycotoxin, is produced during the late stages of growth. Citrinin biosynthesis should be reduced to apply Monascus pigments safely. Fortunately, this can be achieved by the addition of flavonoids …																	0963-9969	1873-7145				NOV	2020	137
J	Qiu, WF; Zhang, XM; Zhang, HW; Liang, CZ; Xu, J; Gao, HW; Ai, LF; Zhao, S; Wang, YN; Yang, Y; Zhao, X				Qiu, Wenfeng; Zhang, Xiaomei; Zhang, Hongwei; Liang, Chengzhu; Xu, Jie; Gao, Hongwei; Ai, Lianfeng; Zhao, Sa; Wang, Yanan; Yang, Yi; Zhao, Xue			Discrimination of meat from fur-producing and food-providing animals using mass spectrometry-based proteomics	FOOD RESEARCH INTERNATIONAL												Non-edible meat from fur-producing animals entering into meat consumption chain could pose a serious threat to public health. For the purpose of risk prevention and control of meat safety, in this study, marker peptides for discriminating non-edible meat of fur-producing animals (including fox, silver fox, blue fox, raccoon dog, ussuri raccoon dog, mink and American mink) from meat of food-provid…																	0963-9969	1873-7145				NOV	2020	137
J	Zhang, XA; Li, X; Su, MS; Du, JH; Zhou, HJ; Li, XW; Ye, ZW				Zhang, Xianan; Li, Xin; Su, Mingshen; Du, Jihong; Zhou, Huijuan; Li, Xiongwei; Ye, Zhengwen			A comparative UPLC-Q-TOF/MS-based metabolomics approach for distinguishing peach (Prunus persica (L.) Batsch) fruit cultivars with varying antioxidant activity	FOOD RESEARCH INTERNATIONAL												Peaches (Prunus persica (L.) Batsch) are nutritionally and economically important and they are one of the most popular fruits consumed worldwide. Understanding metabolite-caused bioactivity differences among cultivars is essential for designing a peach with enhanced nutritional traits. In this study, we report an untargeted UPLC-QTOF/MS-based metabolomics approach for comprehensively discriminati…																	0963-9969	1873-7145				NOV	2020	137
J	Maia, ID; D'Almeida, CTD; Freire, DMG; Cavalcanti, EDC; Cameron, LC; Dias, JF; Ferreira, MSL				Maia, Ingrid da Costa; dos Santos D'Almeida, Carolina Thomaz; Guimaraes Freire, Denise Maria; Costa Cavalcanti, Elisa d'Avila; Cameron, Luiz Claudio; Dias, Juliana Furtado; Larraz Ferreira, Mariana Simoes			Effect of solid-state fermentation over the release of phenolic compounds from brewer's spent grain revealed by UPLC-MSE	LWT-FOOD SCIENCE AND TECHNOLOGY												Brewers' spent grain (BSG) is the major by-product of the brewing industry and presents a rich chemical composition as substrate for fermentation, besides a valuable source of bioactive compounds. Solid-state fermentation (SSF) was applied using five strains of filamentous fungi in different types of BSG to evaluate the release of phenolic compounds (PC) characterized by UPLC-ESI-QTOF-MSE. Asperg…																	0023-6438	1096-1127				NOV	2020	133
J	Kadir, NAAA; Azlan, A; Abas, F; Ismail, IS				Kadir, Noor Atiqah Aizan Abdul; Azlan, Azrina; Abas, Faridah; Ismail, Intan Safinar			Effect of Defatted Dabai Pulp Extract in Urine Metabolomics of Hypercholesterolemic Rats	NUTRIENTS												A source of functional food can be utilized from a source that might otherwise be considered waste. This study investigates the hypocholesterolemic effect of defatted dabai pulp (DDP) from supercritical carbon dioxide extraction and the metabolic alterations associated with the therapeutic effects of DDP using H-1 NMR urinary metabolomic analysis. Male-specific pathogen-free Sprague-Dawley rats w…				Abas, Faridah/B-9229-2015	Abas, Faridah/0000-0002-8110-9424; Abdul Kadir, Noor Atiqah Aizan/0000-0001-9427-523X; Safinar Ismail, Intan/0000-0003-3960-0022													2072-6643				NOV	2020	12	11
J	Ganie, AH; Pandey, R; Kumar, MN; Chinnusamy, V; Iqbal, M; Ahmad, A				Ganie, Arshid Hussain; Pandey, Renu; Kumar, M. Nagaraj; Chinnusamy, Viswanathan; Iqbal, Muhammad; Ahmad, Altaf			Metabolite Profiling and Network Analysis Reveal Coordinated Changes in Low-N Tolerant and Low-N Sensitive Maize Genotypes under Nitrogen Deficiency and Restoration Conditions	PLANTS-BASEL												Nitrogen (N), applied in the form of a nitrogenous fertilizer, is one of the main inputs for agricultural production. Food production is closely associated with the application of N. However, the application of nitrogenous fertilizers to agricultural fields is associated with heavy production of nitrous oxide because agricultural crops can only utilize 30-40% of applied N, leaving behind unused 6…				; Chinnusamy, Viswanathan/B-9079-2009	Pandey, Renu/0000-0002-9244-8579; AHMAD, ALTAF/0000-0003-4099-7338; Chinnusamy, Viswanathan/0000-0003-2174-9064													2223-7747				NOV	2020	9	11
J	Nazarudin, MF; Paramisparam, A; Khalid, NA; Albaz, MN; Shahidan, MS; Yasin, ISM; Isha, A; Abu Zarin, M; Aliyu-Paiko, M				Nazarudin, Muhammad Farhan; Paramisparam, Anusha; Khalid, Nur Afiqah; Albaz, Maziah Nazihah; Shahidan, Muhammad Syazwan; Yasin, Ina Salwany Md; Isha, Azizul; Abu Zarin, Mazni; Aliyu-Paiko, Mohammed			Metabolic variations in seaweed, Sargassum polycystum samples subjected to different drying methods via H-1 NMR-based metabolomics and their bioactivity in diverse solvent extracts	ARABIAN JOURNAL OF CHEMISTRY												Seaweeds are known as excellent sources of unique bioactive metabolites. In the present study, proton nuclear magnetic resonance (H-1 NMR) combined with principal component analysis (PCA) was used to distinguish the metabolic variations in Brown seaweed, Sargassum polycystum treated under different drying processes. The study also evaluated the phytochemistry, antioxidant, and antimicrobial effec…																	1878-5352	1878-5379				NOV	2020	13	11
J	Abdullahi, A; Khairulmazmi, A; Yasmeen, S; Ismail, IS; Norhayu, A; Sulaiman, MR; Ahmed, OH; Ismail, MR				Abdullahi, A.; Khairulmazmi, A.; Yasmeen, S.; Ismail, I. S.; Norhayu, A.; Sulaiman, M. R.; Ahmed, O. H.; Ismail, M. R.			Phytochemical profiling and antimicrobial activity of ginger (Zingiber officinale) essential oils against important phytopathogens	ARABIAN JOURNAL OF CHEMISTRY												The objectives of this study were to profile ginger essential oils (EOs) phytochemical constituents and antimicrobial activity against important phytopathogens. Ginger EOs was extracted using a modified Clevenger-type apparatus by hydro-distillation then followed by GCMS and head-space analysis of its phytochemical constituents. The phytoconstituents identified were monoterpenes and sesquiterpene…																	1878-5352	1878-5379				NOV	2020	13	11
J	Rocchetti, G; Bernardo, L; Pateiro, M; Barba, FJ; Munekata, PES; Trevisan, M; Lorenzo, JM; Lucini, L				Rocchetti, Gabriele; Bernardo, Letizia; Pateiro, Mirian; Barba, Francisco J.; Munekata, Paulo E. S.; Trevisan, Marco; Lorenzo, Jose M.; Lucini, Luigi			Impact of a Pitanga Leaf Extract to Prevent Lipid Oxidation Processes during Shelf Life of Packaged Pork Burgers: An Untargeted Metabolomic Approach	FOODS												In this work, the comprehensive metabolomic changes in pork burgers treated with different antioxidants, namely, (a) a control without antioxidants, (b) 200 mg/kg butylated hydroxytoluene (BHT), and (c) 250 mg/kg pitanga leaf extract (PLE, from Eugenia uniflora L.), each one packaged under modified atmosphere (80% O-2 and 20% CO2) for 18 days storage at 2 +/- 1 degrees C, were deeply studied. In …				Lorenzo, Jose M./K-6375-2014; Barba, Francisco Jose/L-6596-2014	Lorenzo, Jose M./0000-0002-7725-9294; Barba, Francisco Jose/0000-0002-5630-3989; Rocchetti, Gabriele/0000-0003-3488-4513; Luigi, Lucini/0000-0002-5133-9464; Pateiro, Mirian/0000-0002-9682-4594													2304-8158				NOV	2020	9	11
J	Langenau, J; Oluwagbemigun, K; Brachem, C; Lieb, W; di Giuseppe, R; Artati, A; Kastenmuller, G; Weinhold, L; Schmid, M; Nothlings, U				Langenau, Julia; Oluwagbemigun, Kolade; Brachem, Christian; Lieb, Wolfgang; di Giuseppe, Romina; Artati, Anna; Kastenmueller, Gabi; Weinhold, Leonie; Schmid, Matthias; Noethlings, Ute			Blood Metabolomic Profiling Confirms and Identifies Biomarkers of Food Intake	METABOLITES												Metabolomics can be a tool to identify dietary biomarkers. However, reported food-metabolite associations have been inconsistent, and there is a need to explore further associations. Our aims were to confirm previously reported food-metabolite associations and to identify novel food-metabolite associations. We conducted a cross-sectional analysis of data from 849 participants (57% men) of the Pop…				Nothlings, Ute/B-2713-2010	di Giuseppe, Romina/0000-0002-5214-8897													2218-1989				NOV	2020	10	11
J	Mussap, M; Siracusano, M; Noto, A; Fattuoni, C; Riccioni, A; Rajula, HSR; Fanos, V; Curatolo, P; Barberini, L; Mazzone, L				Mussap, Michele; Siracusano, Martina; Noto, Antonio; Fattuoni, Claudia; Riccioni, Assia; Rajula, Hema Sekhar Reddy; Fanos, Vassilios; Curatolo, Paolo; Barberini, Luigi; Mazzone, Luigi			The Urine Metabolome of Young Autistic Children Correlates with Their Clinical Profile Severity	METABOLITES												Autism diagnosis is moving from the identification of common inherited genetic variants to a systems biology approach. The aims of the study were to explore metabolic perturbations in autism, to investigate whether the severity of autism core symptoms may be associated with specific metabolic signatures; and to examine whether the urine metabolome discriminates severe from mild-to-moderate restri…				; Fattuoni, Claudia/N-2843-2014	Mussap, Michele/0000-0002-3417-1284; Rajula, Hema Sekhar Reddy/0000-0003-4667-8143; Fattuoni, Claudia/0000-0002-6956-7967; Riccioni, Assia/0000-0001-6496-8756													2218-1989				NOV	2020	10	11
J	Alvarez-Pitti, J; de Blas, A; Lurbe, E				Alvarez-Pitti, Julio; de Blas, Ana; Lurbe, Empar			Innovations in Infant Feeding: Future Challenges and Opportunities in Obesity and Cardiometabolic Disease	NUTRIENTS												The field of nutrition in early life, as an effective tool to prevent and treat chronic diseases, has attracted a large amount of interest over recent years. The vital roles of food products and nutrients on the body's molecular mechanisms have been demonstrated. The knowledge of the mechanisms and the possibility of controlling them via what we eat has opened up the field of precision nutrition,…				Alvarez Pitti, Julio/M-2552-2018	Alvarez Pitti, Julio/0000-0003-0452-7822													2072-6643				NOV	2020	12	11
J	Rojo-Poveda, O; Barbosa-Pereira, L; El Khattabi, C; Youl, ENH; Bertolino, M; Delporte, C; Pochet, S; Stevigny, C				Rojo-Poveda, Olga; Barbosa-Pereira, Letricia; El Khattabi, Charaf; Youl, Estelle N. H.; Bertolino, Marta; Delporte, Cedric; Pochet, Stephanie; Stevigny, Caroline			Polyphenolic and Methylxanthine Bioaccessibility of Cocoa Bean Shell Functional Biscuits: Metabolomics Approach and Intestinal Permeability through Caco-2 Cell Models	ANTIOXIDANTS												Cocoa bean shell (CBS), a by-product with considerable concentrations of bioactive compounds and proven biofunctional potential, has been demonstrated to be a suitable ingredient for high-fiber functional biscuits adapted to diabetic consumers. In this work, the in vitro bioaccessibility and intestinal absorption of polyphenols and methylxanthines contained in these biscuits were evaluated, and t…				Barbosa-Pereira, Letricia/M-3520-2015	Barbosa-Pereira, Letricia/0000-0002-7158-6980; BERTOLINO, Marta/0000-0002-1927-9932													2076-3921				NOV	2020	9	11
J	Kritikou, E; Kalogiouri, NP; Kolyvira, L; Thomaidis, NS				Kritikou, Evangelia; Kalogiouri, Natasa P.; Kolyvira, Lydia; Thomaidis, Nikolaos S.			Target and Suspect HRMS Metabolomics for the Determination of Functional Ingredients in 13 Varieties of Olive Leaves and Drupes from Greece	MOLECULES												The huge interest in the health-related properties of foods to improve health has brought about the development of sensitive analytical methods for the characterization of natural products with functional ingredients. Greek olive leaves and drupes constitute a valuable source of biophenols with functional properties. A novel ultra-high-performance liquid chromatography-quadrupole time of flight t…				Thomaidis, Nikolaos S./A-1189-2008	Thomaidis, Nikolaos S./0000-0002-4624-4735; Kritikou, Evangelia/0000-0002-3455-2108; Kalogiouri, Natasa/0000-0001-6183-7857													1420-3049				NOV	2020	25	21
J	Trimigno, A; Khakimov, B; Savorani, F; Poulsen, SK; Astrup, A; Dragsted, LO; Engelsen, SB				Trimigno, Alessia; Khakimov, Bekzod; Savorani, Francesco; Poulsen, Sanne Kellebjerg; Astrup, Arne; Dragsted, Lars O.; Engelsen, Soren Balling			Human urine H-1 NMR metabolomics reveals alterations of protein and carbohydrate metabolism when comparing habitual Average Danish diet vs. healthy New Nordic diet	NUTRITION												Objectives: The aim of this study was to investigate the alteration of the human urine metabolome by means of diet and to compare the metabolic effects of the nutritionally healthy New Nordic Diet (NND) with an Average Danish Diet (ADD). The NND was designed a decade ago by scientists and chefs, based on local and sustainable foods, including fish, shellfish, vegetables, roots, fruit, and berries…				; Astrup, Arne/B-1407-2015; Dragsted, Lars Ove/N-3384-2014; Khakimov, Bekzod/E-4136-2015	Trimigno, Alessia/0000-0003-3154-2198; Astrup, Arne/0000-0001-8968-8996; Dragsted, Lars Ove/0000-0003-0609-6317; Khakimov, Bekzod/0000-0002-6580-2034												0899-9007	1873-1244				NOV-DEC	2020	79-80
J	Smith, L; Klement, W; Dopavogui, L; de Bock, F; Lasserre, F; Barretto, S; Lukowicz, C; Fougerat, A; Polizzi, A; Schaal, B; Patris, B; Denis, C; Feuillet, G; Canlet, C; Jamin, EL; Debrauwer, L; Mselli-Lakhal, L; Loiseau, N; Guillou, H; Marchi, N; Ellero-Simatos, S; Gamet-Payrastre, L				Smith, Lorraine; Klement, Wendy; Dopavogui, Leonie; de Bock, Frederic; Lasserre, Frederic; Barretto, Sharon; Lukowicz, Celine; Fougerat, Anne; Polizzi, Arnaud; Schaal, Benoist; Patris, Bruno; Denis, Colette; Feuillet, Guylene; Canlet, Cecile; Jamin, Emilien L.; Debrauwer, Laurent; Mselli-Lakhal, Laila; Loiseau, Nicolas; Guillou, Herve; Marchi, Nicola; Ellero-Simatos, Sandrine; Gamet-Payrastre, La…			Perinatal exposure to a dietary pesticide cocktail does not increase susceptibility to high-fat diet-induced metabolic perturbations at adulthood but modifies urinary and fecal metabolic fingerprints in C57Bl6/J mice	ENVIRONMENT INTERNATIONAL												Background: We recently demonstrated that chronic dietary exposure to a mixture of pesticides at low-doses induced sexually dimorphic obesogenic and diabetogenic effects in adult mice. Perinatal pesticide exposure may also be a factor in metabolic disease etiology. However, the long-term consequences of perinatal pesticide exposure remain controversial and largely unexplored. Objectives: Here we …				Marchi, Nicola/J-8607-2016	Marchi, Nicola/0000-0001-9124-0226; Denis, Colette/0000-0002-8376-8351												0160-4120	1873-6750				NOV	2020	144
J	Wang, YP; Cai, M; Hua, DK; Zhang, F; Jiang, LS; Zhao, YG; Wang, H; Nan, XM; Xiong, BH				Wang, Y. P.; Cai, M.; Hua, D. K.; Zhang, F.; Jiang, L. S.; Zhao, Y. G.; Wang, H.; Nan, X. M.; Xiong, B. H.			Metabolomics reveals effects of rumen-protected glucose on metabolism of dairy cows in early lactation	ANIMAL FEED SCIENCE AND TECHNOLOGY												Early lactation dairy cows are vulnerable to negative energy balance (NEB) due to reduced dry matter intake (DMI) and high energy requirements for lactation. This study mainly revealed the mechanism of different doses of rumen-protected glucose (RPG) to alleviate NEB of the early lactating dairy cows through serum untargeted metabolomics, and explored the effects of different doses of RPG on rume…																	0377-8401	1873-2216				NOV	2020	269
J	Derakhshani, Z; Bhave, M; Shah, RM				Derakhshani, Zaynab; Bhave, Mrinal; Shah, Rohan M.			Metabolic contribution to salinity stress response in grains of two barley cultivars with contrasting salt tolerance	ENVIRONMENTAL AND EXPERIMENTAL BOTANY												Soil salinity is a major abiotic stressor and a serious threat to global food security. Biochemical compounds synthesised by plants ameliorate the effects of such stressors in characteristic ways. It is crucial to unravel the key components of the salt tolerance network to engineer salt-tolerant genotypes of crops. For the elucidation of the metabolic contribution to salinity response (long-term …																	0098-8472	1873-7307				NOV	2020	179
J	Shu, HZ; Zhang, WM; Yun, YH; Chen, WJ; Zhong, QP; Hu, YY; Chen, HM; Chen, WX				Shu, Huizhen; Zhang, Weimin; Yun, Yonghuan; Chen, Weijun; Zhong, Qiuping; Hu, Yueying; Chen, Haiming; Chen, Wenxue			Metabolomics study on revealing the inhibition and metabolic dysregulation in Pseudomonas fluorescens induced by 3-carene	FOOD CHEMISTRY												3-Carene is a monoterpenoid that has an effective inhibitory ability against Pseudomonas fluorescens (P. fluorescens) which can induce a range of food contamination problems. In this study, ultra-performance liquid chromatography-mass spectrometry (UPLC-MS)-based metabolomics was used to elucidate the antimicrobial mechanism of 3-carene in P. fluorescens. Multivariate analysis of the metabolite d…																	0308-8146	1873-7072				NOV 1	2020	329
J	Lin, L; Zhang, SB; Lin, YX; Liu, W; Zou, BR; Cai, Y; Liu, DL; Sun, YW; Zhong, YP; Xiao, D; Liao, QF; Xie, ZY				Lin, Lei; Zhang, Shaobao; Lin, Yixuan; Liu, Wen; Zou, Baorong; Cai, Ying; Liu, Deliang; Sun, Yangwen; Zhong, Yuping; Xiao, Dan; Liao, Qiongfeng; Xie, Zhiyong			Untargeted metabolomics analysis on Cicer arietinium L.-Induced Amelioration in T2D rats by UPLC-Q-TOF-MS/MS	JOURNAL OF ETHNOPHARMACOLOGY												Ethnopharmacological relevance: Cicer arietinium L., which belongs to Cicer genus, was not only a kind of traditional Chinese medicines (TCM) recorded in Pharmacopoeia of the People's Republic of China (version 2015), but also a kind of Uighur antidiabetic medicines. It has been used as an adjuvant drug or functional food for thousand years in Xinjiang province, China. However, the mechanisms of …																	0378-8741	1872-7573				OCT 28	2020	261
J	Tuoheti, T; Rasheed, HA; Meng, L; Dong, MS				Tuoheti, Tuhanguli; Rasheed, Hafiz Abdul; Meng, Ling; Dong, Ming Sheng			High hydrostatic pressure enhances the anti-proliferative properties of lotus bee pollen on the human prostate cancer PC-3 cells via increased metabolites	JOURNAL OF ETHNOPHARMACOLOGY												Ethnopharmacological relevance: The beneficial effects of bee pollen on prostate diseases are well known. Clinicians confirm that, in nonbacterial prostate diseases, bee pollen improves the condition of patients effectively. However, there is insufficient evidence to rate effectiveness of bee pollen on prostate cancer. Aim of the study: High hydrostatic pressure (HHP), an effective non-thermal te…																	0378-8741	1872-7573				OCT 28	2020	261
J	Moore, R; Anturaniemi, J; Velagapudi, V; Nandania, J; Barrouin-Melo, SM; Hielm-Bjorkman, A				Moore, Robin; Anturaniemi, Johanna; Velagapudi, Vidya; Nandania, Jatin; Barrouin-Melo, Stella Maria; Hielm-Bjorkman, Anna			Targeted Metabolomics With Ultraperformance Liquid Chromatography-Mass Spectrometry (UPLC-MS) Highlights Metabolic Differences in Healthy and Atopic Staffordshire Bull Terriers Fed Two Different Diets, A Pilot Study	FRONTIERS IN VETERINARY SCIENCE												Background: While anecdotal evidence has long claimed that a raw meat-based diet (RMBD) improves the metabolic health of canines, no rigorous scientific study has clarified this issue. Canine atopic dermatitis (CAD) has also been linked to metabolic health, but its relation to diet remains poorly understood. This study investigates whether dietary choice is linked to metabolic health in healthy a…				Stefanadis, Christodoulos/ABH-2232-2020	Stefanadis, Christodoulos/0000-0001-5974-6454													2297-1769				OCT 27	2020	7
J	Chong, CW; Wong, LC; Teh, CSJ; Ismail, NH; Chan, PQ; Lim, CS; Yap, SC; Yap, IKS				Chong, Chun Wie; Wong, Lai Chun; Teh, Cindy S. J.; Ismail, Nor Hadiani; Chan, Pei Qi; Lim, Chiu Sien; Yap, Siu Ching; Yap, Ivan K. S.			Coffee consumption revealed sex differences in host endogenous metabolism and gut microbiota in healthy adults	JOURNAL OF FOOD BIOCHEMISTRY												Coffee is rich in antioxidant and has been shown to confer various health benefits. Here, we investigated the effect of single-dose coffee consumption in healthy human subjects. About 30 healthy volunteers were recruited and given a serving of sugar free black coffee. Urine and fecal samples were collected and analyzed. Significant changes in urinary metabolites relating to coffee, gut microbial …				Chong, Chun Wie/ABG-7676-2020; Ju, Cindy Teh Shuan/D-7161-2019; Chong, Chun Wie/E-2909-2010; WONG, LAI CHUN/L-7148-2014	Chong, Chun Wie/0000-0002-6881-8883; Chong, Chun Wie/0000-0002-6881-8883; WONG, LAI CHUN/0000-0003-0236-1275; Yap, Ivan K. S./0000-0002-7523-5352												0145-8884	1745-4514					2020
J	Bianconi, M; Ceriotti, L; Cuzzocrea, S; Esposito, E; Pressi, G; Sgaravatti, E; Bertaiola, O; Guarnerio, C; Barbieri, E; Semenzato, A; Negri, S; Commisso, M; Avesani, L; Guzzo, F				Bianconi, Martino; Ceriotti, Laura; Cuzzocrea, Salvatore; Esposito, Emanuela; Pressi, Giovanna; Sgaravatti, Elena; Bertaiola, Oriana; Guarnerio, Chiara; Barbieri, Elisa; Semenzato, Alessandra; Negri, Stefano; Commisso, Mauro; Avesani, Linda; Guzzo, Flavia			Red Carrot Cells Cultured in vitro Are Effective, Stable, and Safe Ingredients for Skin Care, Nutraceutical, and Food Applications	FRONTIERS IN BIOENGINEERING AND BIOTECHNOLOGY												Plant biomasses growing in bioreactor could be developed as production systems for cosmetic ingredients, nutraceuticals and food additives. We previously reported that the red carrot cell line R4G accumulates high levels of anthocyanins, which are potent antioxidants with multiple health-promoting properties. To investigate the industrial potential of this cell line in detail, we tested extract f…																	2296-4185					OCT 21	2020	8
J	Willis, ND; Lloyd, AJ; Xie, L; Stiegler, M; Tailliart, K; Garcia-Perez, I; Chambers, ES; Beckmann, M; Draper, J; Mathers, JC				Willis, Naomi D.; Lloyd, Amanda J.; Xie, Long; Stiegler, Martina; Tailliart, Kathleen; Garcia-Perez, Isabel; Chambers, Edward S.; Beckmann, Manfred; Draper, John; Mathers, John C.			Design and Characterisation of a Randomized Food Intervention That Mimics Exposure to a Typical UK Diet to Provide Urine Samples for Identification and Validation of Metabolite Biomarkers of Food Intake	FRONTIERS IN NUTRITION												Poor dietary choices are major risk factors for obesity and non-communicable diseases, which places an increasing burden on healthcare systems worldwide. To monitor the effectiveness of healthy eating guidelines and strategies, there is a need for objective measures of dietary intake in community settings. Metabolites derived from specific foods present in urine samples can provide objective biom…				Garcia-Perez, Isabel/AAA-4552-2021													2296-861X					OCT 21	2020	7
J	Gonzalez-Dominguez, R; Jauregui, O; Queipo-Ortuno, MI; Andres-Lacueva, C				Gonzalez-Dominguez, Raul; Jauregui, Olga; Queipo-Ortuno, Maria Isabel; Andres-Lacueva, Cristina			Characterization of the Human Exposome by a Comprehensive and Quantitative Large-Scale Multianalyte Metabolomics Platform	ANALYTICAL CHEMISTRY												The exposome, defined as the cumulative measure of external exposures and associated biological responses throughout the lifespan, has emerged in recent years as a cornerstone in biomedical sciences. Metabolomics stands out here as one of the most powerful tools for investigating the interplay between the genetic background, exogenous, and endogenous factors within human health. However, to addre…				Gonzalez-Dominguez, Raul/E-5125-2016; Andres-Lacueva, Cristina/J-3377-2012	Gonzalez-Dominguez, Raul/0000-0002-7640-8833; Andres-Lacueva, Cristina/0000-0002-8494-4978												0003-2700	1520-6882				OCT 20	2020	92	20
J	Uka, V; Cary, JW; Lebar, MD; Puel, O; De Saeger, S; Di Mavungu, JD				Uka, Valdet; Cary, Jeffrey W.; Lebar, Matthew D.; Puel, Olivier; De Saeger, Sarah; Diana Di Mavungu, Jose			Chemical repertoire and biosynthetic machinery of theAspergillus flavussecondary metabolome: A review	COMPREHENSIVE REVIEWS IN FOOD SCIENCE AND FOOD SAFETY												Filamentous fungi represent a rich source of extrolites, including secondary metabolites (SMs) comprising a great variety of astonishing structures and interesting bioactivities. State-of-the-art techniques in genome mining, genetic manipulation, and secondary metabolomics have enabled the scientific community to better elucidate and more deeply appreciate the genetic and biosynthetic chemical ar…					Puel, Olivier/0000-0003-1946-5310; Lebar, Matthew/0000-0003-4910-1438; Diana Di Mavungu, Jose/0000-0001-7733-2941												1541-4337					NOV	2020	19	6
J	Yadav, M; Pandey, R; Chauhan, NS				Yadav, Monika; Pandey, Rajesh; Chauhan, Nar Singh			Catabolic Machinery of the Human Gut Microbes Bestow Resilience Against Vanillin Antimicrobial Nature	FRONTIERS IN MICROBIOLOGY												Vanillin is a phenolic food additive commonly used for flavor, antimicrobial, and antioxidant properties. Though it is one of the widely used food additives, strategies of the human gut microbes to evade its antimicrobial activity await extensive elucidation. The current study explores the human gut microbiome with a multi-omics approach to elucidate its composition and metabolic machinery to cou…																	1664-302X					OCT 16	2020	11
J	Yu, WN; Zhang, J; Chen, ZW; Wang, S; Ruan, CX; Zhou, WL; Miao, MY; Shi, HP				Yu, Weinan; Zhang, Jie; Chen, Zhewen; Wang, Shuai; Ruan, Chuanxian; Zhou, Wenli; Miao, Mingyong; Shi, Hanping			Inhibitory Effect of a Microecological Preparation on Azoxymethane/Dextran Sodium Sulfate-Induced Inflammatory Colorectal Cancer in Mice	FRONTIERS IN ONCOLOGY												This study aims to investigate the antitumor effect and the possible mechanism of a microecological preparation (JK5G) in mice. The mice treated with AOM/DSS were then randomly divided into the two model groups and the JK5G group, and the blank control group was included. Fecal samples were used for liquid chromatography-mass spectrometry and 16S rRNA gene sequencing analyses to reveal metabolic …																	2234-943X					OCT 16	2020	10
J	Palmioli, A; Alberici, D; Ciaramelli, C; Airoldi, C				Palmioli, Alessandro; Alberici, Diego; Ciaramelli, Carlotta; Airoldi, Cristina			Metabolomic profiling of beers: Combining H-1 NMR spectroscopy and chemometric approaches to discriminate craft and industrial products	FOOD CHEMISTRY												The authentication and traceability of craft beers is an important issue for both beer consumers and producers. Reliable analytical methods able to identify and discriminate products are needed to protect the craft brew market against fraud and counterfeit. Here, H-1 NMR analysis of 31 beer samples, differing for beer style and brewing method (craft or industrial) was combined with multivariate s…				Palmioli, Alessandro/A-8695-2013	Palmioli, Alessandro/0000-0002-5287-1663; Airoldi, Cristina/0000-0002-3670-6262												0308-8146	1873-7072				OCT 15	2020	327
J	Mozuraityte, R; Standal, IB; Cropotova, J; Budzko, E; Rustad, T				Mozuraityte, Revilija; Standal, Inger Beate; Cropotova, Janna; Budzko, Emilia; Rustad, Turid			Superchilled, chilled and frozen storage of Atlantic mackerel (Scomber scombrus) - effect on lipids and low molecular weight metabolites	INTERNATIONAL JOURNAL OF FOOD SCIENCE AND TECHNOLOGY												Quality changes in Atlantic mackerel fillets during superchilled, chilled and frozen storage focusing on lipid quality, colour and changes in low molecular weight metabolites relevant for quality and safety were studied. Low formation of oxidation products was observed in chilled (up to 7 days), superchilled (up to 14 days) and frozen storage (up to one year). Only slight formation of TBARS was m…				Cropotova, Janna/H-6978-2018	Cropotova, Janna/0000-0002-4938-2674												0950-5423	1365-2621					2020
J	Tang, Y; Zhu, YD; Sang, SM				Tang, Yao; Zhu, Yingdong; Sang, Shengmin			A Novel LC-MS Based Targeted Metabolomic Approach to Study the Biomarkers of Food Intake	MOLECULAR NUTRITION & FOOD RESEARCH												Scope In this work, an integrated strategy is developed for rapid discovery, precise identification, and automated quantification for the biomarkers of food intake (BFIs) for specific food exposure using an ultra-high-pressure liquid chromatography-high-resolution mass spectrometry (MS) based targeted metabolomics approach. Methods and results Using whole grain (WG) wheat intake as an example, th…					Sang, Shengmin/0000-0002-5005-3616												1613-4125	1613-4133				NOV	2020	64	22
J	Sayed, AM; Sherif, NH; El-Gendy, AO; Shamikh, YI; Ali, AT; Attia, EZ; El-Katatny, MH; Khalifa, BA; Hassan, HM; Abdelmohsen, UR				Sayed, Ahmed M.; Sherif, Noheir H.; El-Gendy, Ahmed O.; Shamikh, Yara, I; Ali, Asmaa T.; Attia, Eman Zekry; El-Katatny, Mo'men H.; Khalifa, Basma Ali; Hassan, Hossam M.; Abdelmohsen, Usama Ramadan			Metabolomic profiling and antioxidant potential of three fungal endophytes derived fromArtemisia annuaandMedicago sativa	NATURAL PRODUCT RESEARCH												In this work, three fungal endophytes identified asAspergillus terreus(AFL, AFSt and AFR), were studied for their antioxidant potential. LC-MS-based metabolomics, followed by multivariate statistical analysis were then applied to comprehensively profile their extracts. The three fungal endophytes revealed interesting antioxidant potential, in particular, the strain isolated from theArtemisia annu…					Shamikh, Yara/0000-0001-7535-459X												1478-6419	1478-6427					2020
J	Bedair, M; Glenn, KC				Bedair, Mohamed; Glenn, Kevin C.			Evaluation of the use of untargeted metabolomics in the safety assessment of genetically modified crops	METABOLOMICS												Background The safety assessment of foods and feeds from genetically modified (GM) crops includes the comparison of key characteristics, such as crop composition, agronomic phenotype and observations from animal feeding studies compared to conventional counterpart varieties that have a history of safe consumption, often including a near isogenic variety. The comparative compositional analysis of …																	1573-3882	1573-3890				OCT 9	2020	16	10
J	Fraga-Corral, M; Carpena, M; Garcia-Oliveira, P; Pereira, AG; Prieto, MA; Simal-Gandara, J				Fraga-Corral, M.; Carpena, M.; Garcia-Oliveira, P.; Pereira, A. G.; Prieto, M. A.; Simal-Gandara, J.			Analytical Metabolomics and Applications in Health, Environmental and Food Science	CRITICAL REVIEWS IN ANALYTICAL CHEMISTRY												Metabolomics is a young field of knowledge that arises linked to other omics such as genomics, transcriptomics, and proteomics. This discipline seeks to understand the performance of metabolites, identifying, quantifying them, and thus understanding its mechanism of action. This new branch of omics science shows high potential, due to its noninvasive character and its close relation with phenotyp…				Prieto, Miguel A./G-4516-2011; Fraga, Maria/G-7335-2017; Simal-Gandara, Jesus/A-9533-2009	Prieto, Miguel A./0000-0002-3513-0054; Fraga, Maria/0000-0002-5663-9239; Simal-Gandara, Jesus/0000-0001-9215-9737; Gonzalez Pereira, Antia/0000-0002-4095-7857; Garcia-Oliveira, Paula/0000-0003-4058-3709												1040-8347	1547-6510					2020
J	Bayazeid, O; Nemutlu, E; Eylem, CC; Ilhan, M; Kupeli-Akkol, E; Karahan, H; Kelicen-Ugur, P; Ersoz, T; Yalcin, FN				Bayazeid, Omer; Nemutlu, Emirhan; Eylem, Cemil Can; Ilhan, Mert; Kupeli-Akkol, Esra; Karahan, Hande; Kelicen-Ugur, Pelin; Ersoz, Tayfun; Yalcin, Funda N.			Neuroactivity of the naturally occurring aporphine alkaloid, roemerine	NATURAL PRODUCT RESEARCH												Roemerine is a naturally occurring aporphine alkaloid. In this study, we screened a conformer library of Food and Drug Administration (FDA)-approved drugs to identify similar drugs that can assist in identifying the biological targets of roemerine. To assess the neuroactivityin vitro, we measured the levels of cell metabolites, Brain-Derived Neurotrophic Factor (BDNF) and serotonin (5-HT) in SH-S…				Eylem, Cemil Can/AAR-6624-2020; Bayazeid, Omer/G-7600-2017; Akkol, Esra/ABI-4678-2020	Eylem, Cemil Can/0000-0002-3353-2869; Bayazeid, Omer/0000-0002-2638-8475;												1478-6419	1478-6427					2020
J	Khound, R; Santra, DK				Khound, Rituraj; Santra, Dipak K.			Omics for proso millet genetic improvement	NUCLEUS-INDIA												Proso millet (Panicum miliaceum L.) is one of the seven commonly cultivated millets. It is regarded as a climate-smart, ancient, and gluten-free and therefore, is healthy to humans and the environment. The exceptional nutritional properties of the grain resulted in a gradual surge in its demand in the human food market especially for people with diabetes and celiac disease. It is essential to con…																	0029-568X	0976-7975				DEC	2020	63	3			SI
J	Su, M; Cao, G; Wang, XL; Daniel, R; Hong, Y; Han, YQ				Su, Min; Cao, Gang; Wang, Xiaoli; Daniel, Raftery; Hong, Yan; Han, Yanquan			Metabolomics study of dried ginger extract on serum and urine in blood stasis rats based on UPLC-Q-TOF/MS	FOOD SCIENCE & NUTRITION												Blood stasis syndrome (BSS) is the pathological basis of many cardiovascular diseases. Ginger is often used as herbal medicine, condiment, and health food in China and Southeast Asia to improve some symptoms of cardiovascular disease, but its mechanism of efficacy and metabolic processes is not clear enough. In this study, a rat model of BSS was successfully established and treated with different…																	2048-7177					DEC	2020	8	12
J	Zhang, W; Ramautar, R				Zhang, Wei; Ramautar, Rawi			CE-MS for metabolomics: Developments and applications in the period 2018-2020	ELECTROPHORESIS												Capillary electrophoresis-mass spectrometry (CE-MS) is now a mature analytical technique in metabolomics, notably for the efficient profiling of polar and charged metabolites. Over the past few years, (further) progress has been made in the design of improved interfacing techniques for coupling CE to MS; also, in the development of CE-MS approaches for profiling metabolites in volume-restricted s…																	0173-0835	1522-2683					2020
J	Fuchsmann, P; Stern, MT; Munger, LH; Pimentel, G; Burton, KJ; Vionnet, N; Vergeres, G				Fuchsmann, Pascal; Stern, Mireille Tena; Muenger, Linda H.; Pimentel, Gregory; Burton, Kathryn J.; Vionnet, Nathalie; Vergeres, Guy			Nutrivolatilomics of Urinary and Plasma Samples to Identify Candidate Biomarkers after Cheese, Milk, and Soy-Based Drink Intake in Healthy Humans	JOURNAL OF PROTEOME RESEARCH												The characterization of volatile compounds in biological fluids offers a distinct approach to study the metabolic imprint of foods on the human metabolome, particularly to identify novel biomarkers of food intake (BFIs) that are not captured by classic metabolomics. Using a combination of dynamic headspace vacuum transfer In Trap extraction and gas chromatography coupled with mass spectrometry, w…					Fuchsmann, Pascal/0000-0003-1013-5657												1535-3893	1535-3907				OCT 2	2020	19	10
J	Kai, H				Kai, Hisahiro			Predicting the Pharmacologic Activity of Natural Materials Based on Metabolomics	YAKUGAKU ZASSHI-JOURNAL OF THE PHARMACEUTICAL SOCIETY OF JAPAN												Natural materials such as crude drugs and foods are mixtures composed of various metabolites. Metabolic profiling is often used to identify possible correlations between a compound's metabolic profile and pharmacologic activity. Direct-injection electron ionization-mass spectrometry (DI-EI-MS) is a novel metabolomics method useful for characterizing biological materials. This review demonstrates …																	0031-6903	1347-5231				OCT	2020	140	10
J	Rice, S; Fryer, E; Jha, SG; Malkovskiy, A; Meyer, H; Thomas, J; Weizbauer, R; Zhao, KM; Birnbaum, K; Ehrhardt, D; Wang, ZY; Rhee, SY				Rice, Selena; Fryer, Emily; Ghosh Jha, Suryatapa; Malkovskiy, Andrey; Meyer, Heather; Thomas, Jason; Weizbauer, Renee; Zhao, Kangmei; Birnbaum, Kenneth; Ehrhardt, David; Wang, Zhiyong; Rhee, Seung Y.		Plant Cell Atlas Consortium	First plant cell atlas workshop report	PLANT DIRECT												The societal challenges posed by a growing human population and climate change necessitate technical advances in plant science. Plant research makes vital contributions to society by advancing technologies that improve agricultural food production, biological energy capture and conversion, and human health. However, the plant biology community lacks a comprehensive understanding of molecular mach…				Fahlgren, Noah/D-4404-2011	Fahlgren, Noah/0000-0002-5597-4537; Rice, Selena/0000-0001-8403-5785													2475-4455				OCT	2020	4	10
J	Bruce, KD; Dobrinskikh, E; Wang, H; Rudenko, I; Gao, H; Libby, AE; Gorkhali, S; Yu, T; Zsombok, A; Eckel, RH				Bruce, Kimberley D.; Dobrinskikh, Evgenia; Wang, Hong; Rudenko, Ivan; Gao, Hong; Libby, Andrew E.; Gorkhali, Sachi; Yu, Tian; Zsombok, Andrea; Eckel, Robert H.			Neuronal Lipoprotein Lipase Deficiency Alters Neuronal Function and Hepatic Metabolism	METABOLITES												The autonomic regulation of hepatic metabolism offers a novel target for the treatment of non-alcoholic fatty liver disease (NAFLD). However, the molecular characteristics of neurons that regulate the brain-liver axis remain unclear. Since mice lacking neuronal lipoprotein lipase (LPL) develop perturbations in neuronal lipid-sensing and systemic energy balance, we reasoned that LPL might be a com…					Libby, Andrew/0000-0003-3726-2170													2218-1989				OCT	2020	10	10
J	Wang, Y; Hodge, RA; Stevens, VL; Hartman, TJ; McCullough, ML				Wang, Ying; Hodge, Rebecca A.; Stevens, Victoria L.; Hartman, Terryl J.; McCullough, Marjorie L.			Identification and Reproducibility of Plasma Metabolomic Biomarkers of Habitual Food Intake in a US Diet Validation Study	METABOLITES												Previous metabolomic studies have identified putative blood biomarkers of dietary intake. These biomarkers need to be replicated in other populations and tested for reproducibility over time for the potential use in future epidemiological studies. We conducted a metabolomics analysis among 671 racially/ethnically diverse men and women included in a diet validation study to examine the correlation…				Wang, Ying/K-4705-2014	Wang, Ying/0000-0002-1241-6252													2218-1989				OCT	2020	10	10
J	Fakhruddin, NNINM; Shahar, S; Ismail, IS; Azam, AA; Rajab, NF				Nik Mohd Fakhruddin, Nik Nur Izzati; Shahar, Suzana; Ismail, Intan Safinar; Ahmad Azam, Amalina; Rajab, Nor Fadilah			Urine Untargeted Metabolomic Profiling Is Associated with the Dietary Pattern of Successful Aging among Malaysian Elderly	NUTRIENTS												Food intake biomarkers (FIBs) can reflect the intake of specific foods or dietary patterns (DP). DP for successful aging (SA) has been widely studied. However, the relationship between SA and DP characterized by FIBs still needs further exploration as the candidate markers are scarce. Thus, 1H-nuclear magnetic resonance (H-1-NMR)-based urine metabolomics profiling was conducted to identify potent…					Safinar Ismail, Intan/0000-0003-3960-0022													2072-6643				OCT	2020	12	10
J	Neik, TX; Amas, J; Barbetti, M; Edwards, D; Batley, J				Neik, Ting Xiang; Amas, Junrey; Barbetti, Martin; Edwards, David; Batley, Jacqueline			Understanding Host-Pathogen Interactions in Brassica napus in the Omics Era	PLANTS-BASEL												Brassica napus (canola/oilseed rape/rapeseed) is an economically important crop, mostly found in temperate and sub-tropical regions, that is cultivated widely for its edible oil. Major diseases of Brassica crops such as Blackleg, Clubroot, Sclerotinia Stem Rot, Downy Mildew, Alternaria Leaf Spot and White Rust have caused significant yield and economic losses in rapeseed-producing countries world…				Batley, Jacqueline/A-5723-2008	Batley, Jacqueline/0000-0002-5391-5824; Neik, Ting Xiang/0000-0002-2816-0458; Barbetti, Martin/0000-0002-5331-0817; Edwards, David/0000-0001-7599-6760													2223-7747				OCT	2020	9	10
J	Kay, CD; Clifford, MN; Mena, P; McDougall, GJ; Andres-Lacueva, C; Cassidy, A; Del Rio, D; Kuhnert, N; Manach, C; Pereira-Caro, G; Rodriguez-Mateos, A; Scalbert, A; Tomas-Barberan, F; Williamson, G; Wishart, DS; Crozier, A				Kay, Colin D.; Clifford, Michael N.; Mena, Pedro; McDougall, Gordon J.; Andres-Lacueva, Cristina; Cassidy, Aedin; Del Rio, Daniele; Kuhnert, Nikolai; Manach, Claudine; Pereira-Caro, Gema; Rodriguez-Mateos, Ana; Scalbert, Augustin; Tomas-Barberan, Francisco; Williamson, Gary; Wishart, David S.; Crozier, Alan			Recommendations for standardizing nomenclature for dietary (poly)phenol catabolites	AMERICAN JOURNAL OF CLINICAL NUTRITION												There is a lack of focus on the protective health effects of phytochemicals in dietary guidelines. Although a number of chemical libraries and databases contain dietary phytochemicals belonging to the plant metabolome, they are not entirely relevant to human health because many constituents are extensively metabolized within the body following ingestion. This is especially apparent for the highly…				Del Rio, Daniele/E-8696-2010; Wishart, David Scott/ABI-3181-2020; Williamson, Gary/AAE-9665-2019; Andres-Lacueva, Cristina/J-3377-2012	Del Rio, Daniele/0000-0001-5394-1259; Williamson, Gary/0000-0002-5624-6267; Andres-Lacueva, Cristina/0000-0002-8494-4978												0002-9165	1938-3207				OCT	2020	112	4
J	Duggan, C				Duggan, C.			Food neophobia associates with poorer dietary quality, metabolic risk factors, and increased disease outcome risk in population-based cohorts in a metabolomics study (vol 101, pg 245, 2019)	AMERICAN JOURNAL OF CLINICAL NUTRITION																													0002-9165	1938-3207				OCT	2020	112	4
J	Beyoglu, D; Idle, JR				Beyoglu, Diren; Idle, Jeffrey R.			Metabolomic insights into the mode of action of natural products in the treatment of liver disease	BIOCHEMICAL PHARMACOLOGY												The human population is burdened by morbidity and mortality from liver diseases that largely arise due to hepatitis virus infection, alcohol abuse, obesity, and diabetes. Despite 2 million global deaths per annum from liver disease, the number of drugs approved by the U.S. Food and Drug Administration (FDA) for the treatment of these disorders is sparse. Eastern medicine embodies a millennia long…				; Idle, Jeff/B-1152-2012	Beyoglu, Diren/0000-0001-9882-5841; Idle, Jeff/0000-0002-6143-1520												0006-2952	1873-2968				OCT	2020	180
J	Upton, R; David, B; Gafner, S; Glasl, S				Upton, Roy; David, Bruno; Gafner, Stefan; Glasl, Sabine			Botanical ingredient identification and quality assessment: strengths and limitations of analytical techniques	PHYTOCHEMISTRY REVIEWS												Interest in botanical medicines is increasing worldwide with current global market values estimated to be greater than US $72 billion. To ensure ingredients used in botanical preparations are appropriately identified and will deliver the intended benefit while minimizing potential for risk, good manufacturing practices (GMPs) are required. GMPs require that scientifically valid analytical techniq…																	1568-7767	1572-980X				OCT	2020	19	5			SI
J	Sogbohossou, EOD; Achigan-Dako, EG; Mumm, R; de Vos, RCH; Schranz, ME				Sogbohossou, E. O. Deedi; Achigan-Dako, Enoch G.; Mumm, Roland; de Vos, Ric C. H.; Schranz, M. Eric			Natural variation in specialised metabolites production in the leafy vegetable spider plant (Gynandropsis gynandra L. (Briq.)) in Africa and Asia	PHYTOCHEMISTRY												The improvement and promotion of leafy vegetables, used for both food and medicine, benefits greatly from detailed knowledge of their health-promoting specialised metabolites. In the present study, we investigated the global metabolite variation in the leaves of 48 accessions of the leafy vegetable Gynandropsis gynandra using two complementary analytical platforms: liquid-chromatography mass spec…				Achigan-Dako, Enoch G./ABE-4239-2020	Achigan-Dako, Enoch G./0000-0002-5493-0516												0031-9422					OCT	2020	178
J	Liu, YT; Li, XQ; Qin, XM				Liu, Yuetao; Li, Xinqi; Qin, Xuemei			Saccharum Granorum ameliorated mitochondrial dysfunction in chronic atrophic gastritis rats using organelle-specific metabolomics and network pharmacology approaches	FOOD RESEARCH INTERNATIONAL												Saccharum Granorum (YiTang) is a nutrient-rich food which could significantly treat chronic atrophic gastritis (CAG). However, its mechanism remains unclear. In the present work, a mitochondria-specific metabolomics approach based on ultra high performance liquid chromatography coupled with quadrupole - Exactive mass spectrometry (UHPLC-Q exactive MS) was carried out to evaluate its protection ag…																	0963-9969	1873-7145				OCT	2020	136
J	Cui, LQ; Kimmel, J; Zhou, L; Rao, JJ; Chen, BC				Cui, Leqi; Kimmel, Jennifer; Zhou, Leon; Rao, Jiajia; Chen, Bingcan			Combining solid dispersion-based spray drying with cyclodextrin to improve the functionality and mitigate the beany odor of pea protein isolate	CARBOHYDRATE POLYMERS												The beany flavor of pea protein limits its application in the food industry. This study aimed at addressing this problem by combining the advantages of solid-based spray drying technique and the ability of cyclodextrins (CD) to entrap volatiles. Pea protein isolates (PPI) was extracted by alkaline extraction-isoelectric precipitation, followed by co-spray drying with CD. The resulted PPI-CD showe…				; Cui, Leqi/P-4122-2017	RAO, JIAJIA/0000-0003-4253-269X; Cui, Leqi/0000-0003-1923-2824												0144-8617	1879-1344				OCT 1	2020	245
J	Lopez-Doval, JC; Serra-Compte, A; Rodriguez-Mozaz, S; Barcelo, D; Sabater, S				Lopez-Doval, J. C.; Serra-Compte, A.; Rodriguez-Mozaz, S.; Barcelo, D.; Sabater, S.			Diet quality and NSAIDs promote changes in formation of prostaglandins by an aquatic invertebrate	CHEMOSPHERE												We used the freshwater insect Hydropsyche sp. to investigate the impact of diets lacking arachidonic acid (ARA) and an environmentally relevant mixture of NSAIDs (Ibuprofen, Ketoprofen, Diclofenac and Naproxen at a nominal concentration of all compounds together 16.75 mu g L-1) on their metabolism of ARA and prostaglandins (PGs). The organisms were exposed for 16 days to four different treatments…																	0045-6535	1879-1298				OCT	2020	257
J	Chen, L; Wang, DZ; Zhou, ZQ; Diao, JL				Chen, Li; Wang, Dezhen; Zhou, Zhiqiang; Diao, Jinling			Comparing alpha-cypermethrin induced dose/gender-dependent responses of lizards in hepatotoxicity and nephrotoxicity in a food chain	CHEMOSPHERE												Pesticides are proposed as one reason for the worldwide decline in the reptile. Effects of pesticides on food intake and organ toxicity could affect wildlife populations dynamics. To explore the hepatotoxicity of alpha-cypermethrin (ACP) in reptiles, we designed a tri-trophic food chain with three concentrations (0, 2, and 20 mg/kg(wet weight)). Although the enzymes changes were similar between m…				Wang, Dezhen/K-2489-2016	Wang, Dezhen/0000-0003-3984-6946; Diao, jinling/0000-0003-2481-1281												0045-6535	1879-1298				OCT	2020	256
J	Zhu, D; Kebede, B; Chen, G; McComb, K; Frew, R				Zhu, Dan; Kebede, Biniam; Chen, Gang; McComb, Kiri; Frew, Russell			Impact of freeze-drying and subsequent storage on milk metabolites based on H-1 NMR and UHPLC-QToF/MS	FOOD CONTROL					Sessions of the International-Forum-on-Food-Science-and-Health (IFFSH)	SEP 04-05, 2018	Changsha, PEOPLES R CHINA	Int Forum Food Sci & Hlth, Chinese Amer Food Soc, Hunan Agr Univ				This study is the first to investigate the effect of freeze-drying on raw milk metabolites using untargeted metabolomics. To detect as many metabolites as possible in the liquid fractions, a multiplatform metabolomics approach was implemented using both NMR and MS-based techniques. The chemical fingerprint of freeze-dried milk powder was monitored during storage at three temperatures (room temper…				Frew, Russell/I-5591-2012	Frew, Russell/0000-0002-6138-2116												0956-7135	1873-7129				OCT	2020	116
J	Paillie-Jimenez, ME; Stincone, P; Brandelli, A				Paillie-Jimenez, Maria Elisa; Stincone, Paolo; Brandelli, Adriano			Natural Pigments of Microbial Origin	FRONTIERS IN SUSTAINABLE FOOD SYSTEMS												The world demands new solutions and products to be used as dyes for industrial applications. Microbial pigments represent an eco-friendly alternative as they can be produced in large amounts through biotechnological processes and do not present environmental risks, as they are easily decomposable. Moreover, some of these metabolites are recognized for their biological activities, which qualify th…					Stincone, Paolo/0000-0002-2214-6655													2571-581X				SEP 30	2020	4
J	Tanna, B; Yadav, S; Mishra, A				Tanna, Bhakti; Yadav, Sonam; Mishra, Avinash			Anti-proliferative and ROS-inhibitory activities reveal the anticancer potential ofCaulerpaspecies	MOLECULAR BIOLOGY REPORTS												Seaweeds are considered a promising functional food and safe for human consumption as they have significant health benefits. Five abundant tropical seaweeds,Caulerparacemosa var. macrophysa,Caulerpascalpelliformis,Grateloupia indica,Sargassum linearifolium, andSpatoglossum asperumrich in metabolites, phenolic, and flavonoid compounds, were analyzed for the anti-proliferative and ROS inhibitory ac…				Mishra, Avinash/C-3210-2009	Mishra, Avinash/0000-0003-0342-010X												0301-4851	1573-4978				OCT	2020	47	10
J	Beckmann, M; Lloyd, AJ; Wilson, T; Torres, DPM; Goios, ACL; Willis, ND; Lyons, L; Phillips, H; Mathers, JC; Nash, RJ; Sharp, H; Draper, J				Beckmann, Manfred; Lloyd, Amanda J.; Wilson, Thomas; Torres, Duarte P. M.; Goios, Ana C. L.; Willis, Naomi D.; Lyons, Laura; Phillips, Helen; Mathers, John C.; Nash, Robert J.; Sharp, Hazel; Draper, John			Calystegines are Potential Urine Biomarkers for Dietary Exposure to Potato Products	MOLECULAR NUTRITION & FOOD RESEARCH												Scope Metabolites derived from specific foods present in urine samples can provide objective biomarkers of food intake (BFIs). This study investigated the possibility that calystegines (a class of iminosugars) may provide BIFs for potato (Solanum tuberosumL.) product exposure. Methods and results Calystegine content is examined in published data covering a wide range of potato cultivars. Rapid me…				Nash, Robert/ABE-3575-2020; Torres, Duarte/A-9242-2010	Torres, Duarte/0000-0001-8960-2160; Wilson, Thomas/0000-0003-3112-4682												1613-4125	1613-4133				OCT	2020	64	20
J	Lee, YF; Sim, XY; Teh, YH; Ismail, MN; Greimel, P; Murugaiyah, V; Ibrahim, B; Gam, LH				Lee, Yan-Fen; Sim, Xuan-Yi; Teh, Ying-Hui; Ismail, Mohd Nazri; Greimel, Peter; Murugaiyah, Vikneswaran; Ibrahim, Baharudin; Gam, Lay-Harn			The effects of high-fat diet and metformin on urinary metabolites in diabetes and prediabetes rat models	BIOTECHNOLOGY AND APPLIED BIOCHEMISTRY												High-fat diet (HFD) interferes with the dietary plan of patients with type 2 diabetes mellitus (T2DM). However, many diabetes patients consume food with higher fat content for a better taste bud experience. In this study, we examined the effect of HFD on rats at the early onset of diabetes and prediabetes by supplementing their feed with palm olein oil to provide a fat content representing 39% of…				Lee, Yan Fen/N-8782-2017	Lee, Yan Fen/0000-0001-5066-8189												0885-4513	1470-8744					2020
J	Adebo, OA; Oyeyinka, SA; Adebiyi, JA; Feng, X; Wilkin, JD; Kewuyemi, YO; Abrahams, AM; Tugizimana, F				Adebo, Oluwafemi Ayodeji; Oyeyinka, Samson Adeoye; Adebiyi, Janet Adeyinka; Feng, Xi; Wilkin, Jonathan D.; Kewuyemi, Yusuf Olamide; Abrahams, Adrian Mark; Tugizimana, Fidele			Application of gas chromatography-mass spectrometry (GC-MS)-based metabolomics for the study of fermented cereal and legume foods: A review	INTERNATIONAL JOURNAL OF FOOD SCIENCE AND TECHNOLOGY												A new era of cutting-edge technologies and advancements in analytical platforms and omics sciences is disruptively bringing a paradigm shift in fundamental and translational research. Metabolomics is one of the omics strategies that yields big data and has gained popularity in a wide spectrum of applications. Among various analytical platforms used in metabolomics, gas chromatography-mass spectro…					Oyeyinka, Samson/0000-0002-5760-541X; Adebiyi, Janet/0000-0003-0044-9126; Wilkin, Jonathan/0000-0001-8272-6865												0950-5423	1365-2621					2020
J	Beckmann, M; Wilson, T; Zubair, H; Lloyd, AJ; Lyons, L; Phillips, H; Tailliart, K; Gregory, N; Thatcher, R; Garcia-Perez, I; Frost, G; Mathers, JM; Draper, J				Beckmann, Manfred; Wilson, Thomas; Zubair, Hassan; Lloyd, Amanda J.; Lyons, Laura; Phillips, Helen; Tailliart, Kathleen; Gregory, Nicholas; Thatcher, Rhys; Garcia-Perez, Isabel; Frost, Gary; Mathers, John M.; Draper, John			A Standardized Strategy for Simultaneous Quantification of Urine Metabolites to Validate Development of a Biomarker Panel Allowing Comprehensive Assessment of Dietary Exposure	MOLECULAR NUTRITION & FOOD RESEARCH												Scope Metabolites derived from individual foods found in human biofluids after consumption could provide objective measures of dietary intake. For comprehensive dietary assessment, quantification methods would need to manage the structurally diverse mixture of target metabolites present at wide concentration ranges. Methods and results A strategy for selection of candidate dietary exposure biomar…				Garcia-Perez, Isabel/AAA-4552-2021	Beckmann, Manfred/0000-0002-4320-5001; Wilson, Thomas/0000-0003-3112-4682; Lyons, Laura/0000-0002-0513-9787												1613-4125	1613-4133				OCT	2020	64	20
J	Teren, A; Vogel, A; Beutner, F; Gielen, S; Burkhardt, R; Scholz, M; Thiery, J; Ceglarek, U				Teren, Andrej; Vogel, Anika; Beutner, Frank; Gielen, Stephan; Burkhardt, Ralph; Scholz, Markus; Thiery, Joachim; Ceglarek, Uta			Relationship between fermented dairy consumption, circulating short-chain acylcarnitines and angiographic severity of coronary artery disease	NUTRITION METABOLISM AND CARDIOVASCULAR DISEASES												Background and aims: Current epidemiologic data suggest beneficial cardiovascular effects of fermented dairy products (FDP). However, the relationship between FDP consumption and angiographic coronary status has not been previously studied. Furthermore, the role of novel metabolomic biomarkers of cardiovascular risk in this context is unclear. We hypothesize that short-chain acylcarnitines (SCA) …					Burkhardt, Ralph/0000-0003-1924-1202												0939-4753	1590-3729				SEP 24	2020	30	10
J	Ma, NL; Khoo, SC; Peng, WX; Ng, CM; Teh, CH; Park, YK; Lam, SS				Ma, Nyuk Ling; Khoo, Shing Ching; Peng, Wanxi; Ng, Chia Min; Teh, Chin Hoe; Park, Young-Kwon; Lam, Su Shiung			Green application and toxic risk of used diaper and food waste as growth substitute for sustainable cultivation of oyster mushroom (Pleurotus ostreatus)	JOURNAL OF CLEANER PRODUCTION												Used diaper and food waste form a major proportion of wastes piled up in landfill. This study aims to reduce used diaper and food wastes (comprising coffee waste, sugarcane bagasse, banana skin, eggshell) via converting them into a unique formulated growth substrate, providing an alternative of growth medium in mushroom cultivation. The growth media showed high content of cellulose (27%), hemi-ce…				Khoo, Shing Ching/W-8144-2019; Lam, Su Shiung/K-7436-2012	Khoo, Shing Ching/0000-0003-1615-2722; Lam, Su Shiung/0000-0002-5318-1760												0959-6526	1879-1786				SEP 20	2020	268
J	Bakota, EL; Levine, RA				Bakota, Erica L.; Levine, Robert A.			Untargeted Screening in a Case Control Study Using Apples as a Matrix	JOURNAL OF AGRICULTURAL AND FOOD CHEMISTRY												Untargeted screening using high resolution mass spectrometry (HRMS) is a promising approach for screening the food supply for contaminants, but the sheer amount of information inherent to the HRMS data set presents analytical challenges. Red apples, collected during the U.S. FDA's Total Diet Study, were studied to determine whether bioinformatic software can be used to distinguish spiked model co…																	0021-8561	1520-5118				SEP 16	2020	68	37
J	Lundell, LS; Parr, EB; Devlin, BL; Ingerslev, LR; Altintas, A; Sato, S; Sassone-Corsi, P; Barres, R; Zierath, JR; Hawley, JA				Lundell, Leonidas S.; Parr, Evelyn B.; Devlin, Brooke L.; Ingerslev, Lars R.; Altintas, Ali; Sato, Shogo; Sassone-Corsi, Paolo; Barres, Romain; Zierath, Juleen R.; Hawley, John A.			Time-restricted feeding alters lipid and amino acid metabolite rhythmicity without perturbing clock gene expression	NATURE COMMUNICATIONS												Time-restricted feeding (TRF) improves metabolism independent of dietary macronutrient composition or energy restriction. To elucidate mechanisms underpinning the effects of short-term TRF, we investigated skeletal muscle and serum metabolic and transcriptomic profiles from 11 men with overweight/obesity after TRF (8h day(-1)) and extended feeding (EXF, 15h day(-1)) in a randomised cross-over des…				Hawley, John A/U-3814-2018; BARRES, Romain/N-2501-2016	Hawley, John A/0000-0002-0886-9881; Lundell, Leonidas/0000-0002-3665-3877; Ingerslev, Lars Roed/0000-0002-4164-7690; Sato, Shogo/0000-0002-2874-7072; Zierath, Juleen/0000-0001-6891-7497; BARRES, Romain/0000-0002-0158-519X; Altintas, Ali/0000-0002-8932-0160												2041-1723					SEP 16	2020	11	1
J	Matocq, MD; Ochsenrider, KM; Jeffrey, CS; Nielsen, DP; Richards, LA				Matocq, Marjorie D.; Ochsenrider, Kaitlin M.; Jeffrey, Christopher S.; Nielsen, Danny P.; Richards, Lora A.			Fine-Scale Differentiation in Diet and Metabolomics of Small Mammals Across a Sharp Ecological Transition	FRONTIERS IN ECOLOGY AND EVOLUTION												Sharp ecological boundaries often present animals with abrupt transitions in various resources, including the availability of food, potentially creating strong selective gradients. Yet little is known concerning how animals respond to abrupt shifts in resources, especially when gene flow may limit local adaptation. Here, we used DNA metabarcoding and untargeted metabolomics of fecal samples to be…																	2296-701X					SEP 11	2020	8
J	Ferone, M; Gowen, A; Fanning, S; Scannell, AGM				Ferone, Mariateresa; Gowen, Aoife; Fanning, Seamus; Scannell, Amalia G. M.			Microbial detection and identification methods: Bench top assays to omics approaches	COMPREHENSIVE REVIEWS IN FOOD SCIENCE AND FOOD SAFETY												Rapid detection of foodborne pathogens, spoilage microbes, and other biological contaminants in complex food matrices is essential to maintain food quality and ensure consumer safety. Traditional methods involve culturing microbes using a range of nonselective and selective enrichment methods, followed by biochemical confirmation among others. The time-to-detection is a key limitation when testin…					Ferone, Mariateresa/0000-0003-1266-5424												1541-4337					NOV	2020	19	6
J	Carraturo, F; Libralato, G; Esposito, R; Galdiero, E; Aliberti, F; Amoresano, A; Fontanarosa, C; Trifuoggi, M; Guida, M				Carraturo, Federica; Libralato, Giovanni; Esposito, Rodolfo; Galdiero, Emilia; Aliberti, Francesco; Amoresano, Angela; Fontanarosa, Carolina; Trifuoggi, Marco; Guida, Marco			Metabolomic profiling of food matrices: Preliminary identification of potential markers of microbial contamination	JOURNAL OF FOOD SCIENCE												The research aimed to generate an early warning system highlighting in real-time bacterial contamination of meat matrices and providing information which could support companies in accepting or rejecting batches. Current microorganisms' detection methods rely on techniques (plate counting), which provide retrospective values for microbial contamination. The purpose of this research was to evaluat…				Carraturo, Federica/M-1464-2019	Carraturo, Federica/0000-0003-0359-3297												0022-1147	1750-3841				OCT	2020	85	10
J	Huang, GR; Wu, YB; Liu, M; Sun, XJ; Lu, WY; Gao, BY; Wang, TTY; Yu, LL				Huang, Guoren; Wu, Yanbei; Liu, Man; Sun, Xiangjun; Lu, Weiying; Gao, Boyan; Wang, Thomas T. Y.; Yu, Liangli			Potential Biomarkers for Early Detection of 3-MCPD Dipalmitate Exposure in Sprague-Dawley Rats	JOURNAL OF AGRICULTURAL AND FOOD CHEMISTRY												3-Chloro-1,2-propandiol (3-MCPD) dipalmitate is one of the major 3-MCPD esters formed during food processing. In this single-dose study, the metabonomic profile changes in the 48 h after orally administrated 3-MCPD dipalmitate at 1600 mg/kg BW to Sprague-Dawley (SD) rats were determined with liquid chromatography (LC) coupled with mass spectrometry (MS) system. The chemical structures of 12 poten…					Liu, Man/0000-0002-7878-7697												0021-8561	1520-5118				SEP 2	2020	68	35
J	Ma, NL; Hansen, M; Therkildsen, OR; Christensen, TK; Tjornlov, RS; Garbus, SE; Lyngs, P; Peng, WX; Lam, SS; Krogh, AKH; Andersen-Ranberg, E; Sondergaard, J; Riget, FF; Dietz, R; Sonne, C				Ma, Nyuk Ling; Hansen, Martin; Therkildsen, Ole Roland; Christensen, Thomas Kjaer; Tjornlov, Rune Skjold; Garbus, Svend-Erik; Lyngs, Peter; Peng, Wanxi; Lam, Su Shiung; Krogh, Anne Kirstine Havnsoe; Andersen-Ranberg, Emilie; Sondergaard, Jens; Riget, Frank F.; Dietz, Rune; Sonne, Christian			Body mass, mercury exposure, biochemistry and untargeted metabolomics of incubating common eiders (Somateria mollissima) in three Baltic colonies	ENVIRONMENT INTERNATIONAL												The Baltic/Wadden Sea Flyway of common eiders has declined over the past three decades. Multiple factors such as contaminant exposure, global warming, hunting, white-tailed eagle predation, decreased agricultural eutrophication and infectious diseases have been suggested to explain the decline. We collected information on body mass, mercury (Hg) concentration, biochemistry and untargeted metabolo…				; Sonne, Christian/I-7532-2013; Hansen, Martin/B-3121-2010	Krogh, Anne Kirstine Havnsoe/0000-0003-0060-937X; Sonne, Christian/0000-0001-5723-5263; Sondergaard, Jens/0000-0001-7680-9920; Hansen, Martin/0000-0002-4663-8742												0160-4120	1873-6750				SEP	2020	142
J	Hrbek, V; Zdenkova, K; Jilkova, D; Cermakova, E; Jiru, M; Demnerova, K; Pulkrabova, J; Hajslova, J				Hrbek, Vojtech; Zdenkova, Kamila; Jilkova, Diliara; Cermakova, Eliska; Jiru, Monika; Demnerova, Katerina; Pulkrabova, Jana; Hajslova, Jana			Authentication of Meat and Meat Products Using Triacylglycerols Profiling and by DNA Analysis	FOODS												Two alternative, complementary analytical strategies were successfully used to identify the most common meat species-beef, pork and chicken-in meat products. The first innovative high-throughput approach was based on triacylglycerols fingerprinting by direct analysis in real time coupled with high-resolution mass spectrometry (DART-HRMS). The second was the classic commonly used DNA analysis base…				Pulkrabova, Jana/C-7704-2018	Pulkrabova, Jana/0000-0003-1965-4672; Demnerova, Katerina/0000-0003-2050-4073; Cermakova, Eliska/0000-0002-0271-4547													2304-8158				SEP	2020	9	9
J	Martins, C; Brandao, T; Almeida, A; Rocha, SM				Martins, Catia; Brandao, Tiago; Almeida, Adelaide; Rocha, Silvia M.			Enlarging Knowledge on Lager Beer Volatile Metabolites Using Multidimensional Gas Chromatography	FOODS												Foodomics, emergent field of metabolomics, has been applied to study food system processes, and it may be useful to understand sensorial food properties, among others, through foods metabolites profiling. Thus, as beer volatile components represent the major contributors for beer overall and peculiar aroma properties, this work intends to perform an in-depth profiling of lager beer volatile metab…				Almeida, Adelaide/D-9899-2011; Martins, Catia/AAD-2117-2020	Almeida, Adelaide/0000-0002-8422-8664; Martins, Catia/0000-0002-8350-5455; Rocha, Silvia/0000-0002-0396-3019													2304-8158				SEP	2020	9	9
J	Kwon, S; Riggs, J; Crowley, G; Lam, R; Young, IR; Nayar, C; Sunseri, M; Mikhail, M; Ostrofsky, D; Veerappan, A; Zeig-Owens, R; Schwartz, T; Colbeth, H; Liu, ML; Pompeii, ML; St-Jules, D; Prezant, DJ; Sevick, MA; Nolan, A				Kwon, Sophia; Riggs, Jessica; Crowley, George; Lam, Rachel; Young, Isabel R.; Nayar, Christine; Sunseri, Maria; Mikhail, Mena; Ostrofsky, Dean; Veerappan, Arul; Zeig-Owens, Rachel; Schwartz, Theresa; Colbeth, Hilary; Liu, Mengling; Pompeii, Mary Lou; St-Jules, David; Prezant, David J.; Sevick, Mary Ann; Nolan, Anna			Food Intake REstriction for Health OUtcome Support and Education (FIREHOUSE) Protocol: A Randomized Clinical Trial	INTERNATIONAL JOURNAL OF ENVIRONMENTAL RESEARCH AND PUBLIC HEALTH												Fire Department of New York (FDNY) rescue and recovery workers exposed to World Trade Center (WTC) particulates suffered loss of forced expiratory volume in 1 s (FEV1). Metabolic Syndrome increased the risk of developing WTC-lung injury (WTC-LI)(.) We aim to attenuate the deleterious effects of WTC exposure through a dietary intervention targeting these clinically relevant disease modifiers. We h…				; Nolan, Anna/C-2796-2012	Liu, Mengling/0000-0001-9758-8522; Pompeii, Mary Lou/0000-0002-8847-802X; Kwon, Sophia/0000-0003-3639-5107; Nolan, Anna/0000-0002-0631-1171													1660-4601				SEP	2020	17	18
J	Balcerczyk, A; Damblon, C; Elena-Herrmann, B; Panthu, B; Rautureau, GJP				Balcerczyk, Aneta; Damblon, Christian; Elena-Herrmann, Benedicte; Panthu, Baptiste; Rautureau, Gilles J. P.			Metabolomic Approaches to Study Chemical Exposure-Related Metabolism Alterations in Mammalian Cell Cultures	INTERNATIONAL JOURNAL OF MOLECULAR SCIENCES												Biological organisms are constantly exposed to an immense repertoire of molecules that cover environmental or food-derived molecules and drugs, triggering a continuous flow of stimuli-dependent adaptations. The diversity of these chemicals as well as their concentrations contribute to the multiplicity of induced effects, including activation, stimulation, or inhibition of physiological processes …				; Rautureau, Gilles/M-7115-2014	Balcerczyk, Aneta/0000-0001-8544-5778; Rautureau, Gilles/0000-0002-1064-0293; Elena-Herrmann, Benedicte/0000-0002-0230-1590; Panthu, Baptiste/0000-0001-9430-4061													1422-0067				SEP	2020	21	18
J	Muktadir, MA; Adhikari, KN; Merchant, A; Belachew, KY; Vandenberg, A; Stoddard, FL; Khazaei, H				Muktadir, Md Abdul; Adhikari, Kedar Nath; Merchant, Andrew; Belachew, Kiflemariam Y.; Vandenberg, Albert; Stoddard, Frederick L.; Khazaei, Hamid			Physiological and Biochemical Basis of Faba Bean Breeding for Drought Adaptation-A Review	AGRONOMY-BASEL												Grain legumes are commonly used for food and feed all over the world and are the main source of protein for over a billion people worldwide, but their production is at risk from climate change. Water deficit and heat stress both significantly reduce the yield of grain legumes, and the faba bean is considered particularly susceptible. The genetic improvement of faba bean for drought adaptation (wa…				; Stoddard, Fred/E-6436-2015; Khazaei, Hamid/E-8195-2018	Adhikari, Kedar/0000-0003-4662-2211; Muktadir, Md Abdul/0000-0002-7818-6314; Stoddard, Fred/0000-0002-8097-5750; Khazaei, Hamid/0000-0002-5202-8764													2073-4395				SEP	2020	10	9
J	Zetina-Serrano, C; Rocher, O; Naylies, C; Lippi, Y; Oswald, IP; Lorber, S; Puel, O				Zetina-Serrano, Chrystian; Rocher, Ophelie; Naylies, Claire; Lippi, Yannick; Oswald, Isabelle P.; Lorber, Sophie; Puel, Olivier			ThebrlAGene Deletion Reveals That Patulin Biosynthesis Is Not Related to Conidiation inPenicillium expansum	INTERNATIONAL JOURNAL OF MOLECULAR SCIENCES												Dissemination and survival of ascomycetes is through asexual spores. ThebrlAgene encodes a C2H2-type zinc-finger transcription factor, which is essential for asexual development.Penicillium expansumcauses blue mold disease and is the main source of patulin, a mycotoxin that contaminates apple-based food. AP. expansumPe Delta brlAdeficient strain was generated by homologous recombination. In vivo,…					Puel, Olivier/0000-0003-1946-5310													1422-0067				SEP	2020	21	18
J	Senizza, B; Zhang, LL; Miras-Moreno, B; Righetti, L; Zengin, G; Ak, G; Bruni, R; Lucini, L; Sifola, MI; El-Nakhel, C; Corrado, G; Rouphael, Y				Senizza, Biancamaria; Zhang, Leilei; Miras-Moreno, Begona; Righetti, Laura; Zengin, Gokhan; Ak, Gunes; Bruni, Renato; Lucini, Luigi; Sifola, Maria Isabella; El-Nakhel, Christophe; Corrado, Giandomenico; Rouphael, Youssef			The Strength of the Nutrient Solution Modulates the Functional Profile of Hydroponically Grown Lettuce in a Genotype-Dependent Manner	FOODS												Considering that functional components of plant foods are mainly secondary-metabolism products, we investigated the shaping of health-promoting compounds in hydroponically grown butterhead lettuce (Lactuca sativaL. var.capitata) as a function of the strength of the nutrient solution utilized. To this aim, untargeted metabolomics profiling, in vitro antioxidant capacity (total phenolics, 2,2-diphe…				; Bruni, Renato/A-2427-2012; Zengin, Gokhan/K-9393-2015	El-Nakhel, Christophe/0000-0002-1200-2834; Bruni, Renato/0000-0002-5992-8722; Zhang, Leilei/0000-0002-9278-0459; Senizza, Biancamaria/0000-0001-5807-7113; Righetti, Laura/0000-0003-4238-0665; Luigi, Lucini/0000-0002-5133-9464; Rouphael, Youssef/0000-0002-1002-8651; Zengin, Gokhan/0000-0001-6548-7823													2304-8158				SEP	2020	9	9
J	Ephraim, E; Jewell, DE				Ephraim, Eden; Jewell, Dennis E.			Effect of Added Dietary Betaine and Soluble Fiber on Metabolites and Fecal Microbiome in Dogs with Early Renal Disease	METABOLITES												Renal diets are recommended for dogs with chronic kidney disease (CKD). This study examined the effects of foods with added betaine and fiber on the plasma and fecal metabolome and fecal microbiome in dogs with early stage CKD. At baseline, several metabolites differed between healthy dogs and those with CKD. Dogs with CKD (n = 28) received a control food, low soluble fiber plus betaine food (0.5…																		2218-1989				SEP	2020	10	9
J	Metrani, R; Singh, J; Acharya, P; Jayaprakasha, GK; Patil, BS				Metrani, Rita; Singh, Jashbir; Acharya, Pratibha; K. Jayaprakasha, Guddadarangavvanahally; S. Patil, Bhimanagouda			Comparative Metabolomics Profiling of Polyphenols, Nutrients and Antioxidant Activities of Two Red Onion (Allium cepa L.) Cultivars	PLANTS-BASEL												Onion is among the most widely cultivated and consumed economic crops. Onions are an excellent dietary source of polyphenols and nutrients. However, onions phytonutrient compositions vary with cultivars and growing locations. Therefore, the present study involved the evaluation of polyphenol, nutritional composition (proteins, nitrogen, and minerals), sugars, pyruvate, antioxidant, and alpha-amyl…				Patil, Bhimu S/C-7620-2013; Jayaprakasha, Guddadarangavvanahal/B-3012-2014	Patil, Bhimu S/0000-0001-7189-0432; SINGH, JASHBIR/0000-0003-1075-2647; Jayaprakasha, Guddadarangavvanahal/0000-0003-1749-9699; Acharya, Pratibha/0000-0003-4545-2150													2223-7747				SEP	2020	9	9
J	Kadar, AD; Astawan, M; Putri, SP; Fukusaki, E				Kadar, Adinda Darwati; Astawan, Made; Putri, Sastia Prama; Fukusaki, Eiichiro			Metabolomics-Based Study of the Effect of Raw Materials to the End Product of Tempe-An Indonesian Fermented Soybean	METABOLITES												Tempe is a fermented soybean food from Indonesia, made by inoculatingRhizopusspp. onto cooked and dehulled soybean. Tempe has been a part of Indonesian culture since the 16th century and is now produced globally as a highly nutritious plant-based food. Despite a longstanding history on the production of tempe, very few studies have been reported to understand the effect of raw material to the end…					Putri, Sastia Prama/0000-0002-3045-4252													2218-1989				SEP	2020	10	9
J	Bauer, KC; Huus, KE; Brown, EM; Bozorgmehr, T; Petersen, C; Cirstea, MS; Woodward, SE; McCoy, J; Hun, J; Pamplona, R; Ayala, V; Finlay, BB				Bauer, K. C.; Huus, K. E.; Brown, E. M.; Bozorgmehr, T.; Petersen, C.; Cirstea, M. S.; Woodward, S. E.; McCoy, J.; Hun, J.; Pamplona, R.; Ayala, V; Finlay, B. B.			Dietary Intervention Reverses Fatty Liver and Altered Gut Microbiota during Early-Life Undernutrition	MSYSTEMS												Nonalcoholic fatty liver disease (NAFLD), largely studied as a condition of overnutrition, also presents in undernourished populations. Like NAFLD, undernutrition disrupts systemic metabolism and has been linked to gut microbiota dysbiosis. Indeed, chronic exposures to fecal microbes contribute to undernutrition pathology in regions with poor sanitation. Despite a growing prevalence of fatty live…				Pamplona, Reinald/A-7359-2010	Pamplona, Reinald/0000-0003-4337-6107; Bauer, Kylynda C./0000-0002-5689-6016												2379-5077					SEP-OCT	2020	5	5
J	Ball, B; Langille, M; Geddes-McAlister, J				Ball, B.; Langille, M.; Geddes-McAlister, J.			Fun(gi)omics: Advanced and Diverse Technologies to Explore Emerging Fungal Pathogens and Define Mechanisms of Antifungal Resistance	MBIO												The landscape of infectious fungal agents includes previously unidenti-fied or rare pathogens with the potential to cause unprecedented casualties in biodiversity, food security, and human health. The influences of human activity, including the crisis of climate change, along with globalized transport, are underlying factors shaping fungal adaptation to increased temperature and expanded geograph…					Geddes-McAlister, Jennifer/0000-0002-4257-2096												2150-7511					SEP-OCT	2020	11	5
J	Hu, HG; Wang, JX; Hu, YL; Xie, JH				Hu, Huigang; Wang, Jiuxiang; Hu, Yulin; Xie, Jianghui			Nutritional component changes in Xiangfen 1 banana at different developmental stages	FOOD & FUNCTION												Banana is an essential food resource in many tropical and subtropical countries. Metabolites in banana greatly influence its nutritional value and flavor. However, metabolic changes that occur in different developmental stages have not been comprehensively evaluated. In this study, widely targeted metabolomics based on multiple reaction monitoring was used in investigating dynamic changes in meta…																	2042-6496	2042-650X				SEP 1	2020	11	9
J	Creydt, M; Fischer, M				Creydt, Marina; Fischer, Markus			Food Phenotyping: Recording and Processing of Non-Targeted Liquid Chromatography Mass Spectrometry Data for Verifying Food Authenticity	MOLECULES												Experiments based on metabolomics represent powerful approaches to the experimental verification of the integrity of food. In particular, high-resolution non-targeted analyses, which are carried out by means of liquid chromatography-mass spectrometry systems (LC-MS), offer a variety of options. However, an enormous amount of data is recorded, which must be processed in a correspondingly complex m…																		1420-3049				SEP	2020	25	17
J	Ke, WX; Bonilla-Rosso, G; Engel, P; Wang, P; Chen, F; Hu, XS				Ke, Weixin; Bonilla-Rosso, German; Engel, Philipp; Wang, Pan; Chen, Fang; Hu, Xiaosong			Suppression of High-Fat Diet-Induced Obesity by Platycodon Grandiflorus in Mice Is Linked to Changes in the Gut Microbiota	JOURNAL OF NUTRITION												Background: The root of Platycodon grandiflorus (PG) has a long-standing tradition in the Asian diet and herbal medicine, because of its anti-inflammatory and antiobesity effects. Changes in the gut microbiota can have dietary effects on host health, which suggests a relation between the 2. Objectives: The aim of our study was to investigate the relation between PG-mediated suppression of obesity…																	0022-3166	1541-6100				SEP 1	2020	150	9
J	Pereira, RC; Nocchi, N; Souto, ML; Fernandez, JJ; Norte, M; Duarte, HM; Soares, AR				Pereira, Renato C.; Nocchi, Nathalia; Souto, Maria L.; Fernandez, Jose J.; Norte, Manuel; Duarte, Heitor M.; Soares, Angelica R.			The sea-hare Aplysia brasiliana promotes induction in chemical defense in the seaweed Laurencia dendroidea and in their congeneric neighbors	PLANT PHYSIOLOGY AND BIOCHEMISTRY												Inducible chemical defenses are more common in temperate seaweeds than tropical ones, and are directly detected by increase of chemical contents, or indirectly by differential consumption of live seaweed tissues or artificial food with algal extracts by herbivores. In general, seaweed-induced chemical defense occur between 11 and 20 days after both simulated/artificial or direct herbivory. Here, …					Nocchi, Nathalia/0000-0001-6811-1581												0981-9428					SEP	2020	154
J	Meiliana, A; Wijaya, A				Meiliana, Anna; Wijaya, Andi			Nutrigenetics, Nutrigenomics and Precision Nutrition	INDONESIAN BIOMEDICAL JOURNAL												BACKGROUND: Since our conception to death, we were permanently exposed to nutrition. Indeed, food intake is the key of the environmental factor that modulates our gene. Nutrigenomics focus on how common dietary chemicals altering an individual's genetic makeup including genome, proteome, and metabolome. While nutrigenetics refer to how the genetic variation gives different responses to nutrients.…				Meiliana, Anna/ABC-9368-2020													2355-9179					SEP	2020	12	3
J	Wang, FJ; Sun, L; Zong, G; Gao, XF; Zhang, HP; Xiong, Q; Huo, SF; Niu, ZH; Sun, Q; Zeng, R; Lin, X				Wang, Feijie; Sun, Liang; Zong, Geng; Gao, Xianfu; Zhang, Huiping; Xiong, Quan; Huo, Shaofeng; Niu, Zhenhua; Sun, Qi; Zeng, Rong; Lin, Xu			Associations of Amino Acid and Acylcarnitine Profiles With Incident Hyperuricemia in Middle-Aged and Older Chinese Individuals	ARTHRITIS CARE & RESEARCH												Objective Little is known about how metabolic perturbations are linked to hyperuricemia in the general population. Therefore we aimed to examine metabolomics profiles in relation to uric acid change and incident hyperuricemia. Methods This study included 1,621 community-dwelling Chinese participants ages 50-70 years without hyperuricemia at baseline, with a mean duration of follow-up of 6 years. …																	2151-464X	2151-4658				SEP	2020	72	9
J	Arlotta, C; Puglia, GD; Genovese, C; Toscano, V; Karlova, R; Beekwilder, J; De Vos, RCH; Raccuia, SA				Arlotta, Carmen; Puglia, Giuseppe D.; Genovese, Claudia; Toscano, Valeria; Karlova, Rumyana; Beekwilder, Jules; De Vos, Ric C. H.; Raccuia, Salvatore A.			MYB5-like and bHLH influence flavonoid composition in pomegranate	PLANT SCIENCE												The fruit of the pomegranate (Punica granatum L.) is an important nutraceutical food rich in polyphenolic compounds, including hydrolysable tannins, anthocyanins and flavonols. Their composition varies according to cultivar, tissue and fruit development stage and is probably regulated by a combination of MYB and bHLH type transcription factors (TFs). In this study, metabolomics analysis during fr…					Puglia, Giuseppe Diego/0000-0002-2327-3613												0168-9452					SEP	2020	298
J	Li, SJ; Hu, YX; Liu, W; Chen, Y; Wang, F; Lu, XN; Zheng, WJ				Li, Shujing; Hu, Yaxi; Liu, Wei; Chen, Ying; Wang, Fei; Lu, Xiaonan; Zheng, Wenjie			Untargeted volatile metabolomics using comprehensive two-dimensional gas chromatography-mass spectrometry - A solution for orange juice authentication	TALANTA												Orange juice is one of the most consumed fruit juices worldwide and its adulteration has been a long-lasting concern. In this study, an untargeted volatile metabolomics using a comprehensive two-dimensional gas chromatography-quadrupole mass spectrometry (GC x GC-qMS) was developed to systematically authenticate orange juice. At least 405 citrus whole fruits were collected, belongs to 58 types of…																	0039-9140	1873-3573				SEP	2020	217
J	Chang, WCW; Wu, HY; Yeh, Y; Liao, PC				Chang, William Chih-Wei; Wu, Hsin-Yi; Yeh, Yun; Liao, Pao-Chi			Untargeted foodomics strategy using high-resolution mass spectrometry reveals potential indicators for fish freshness	ANALYTICA CHIMICA ACTA												Fish among other food can easily become spoilage. However, the existing literature endeavouring into a holistic investigation of fish metabolome during storage is scarce. There is a need for a powerful tool for more in-depth determinations. The present study is leveraging high-resolution mass spectrometry (HRMS)-based untargeted foodomics in the exploration of potential indicators for fish freshn…																	0003-2670	1873-4324				AUG 29	2020	1127
J	de Souza, SJ; Valderrama, P; Consolin, N; Pilau, EJ; Tanamati, AAC; Wentzell, PD; Marco, PH				de Souza, Silvio Jose; Valderrama, Patricia; Consolin Filho, Nelson; Pilau, Eduardo Jorge; Coelho Tanamati, Ailey Aparecida; Wentzell, Peter D.; Marco, Paulo Henrique			Partial least squares discrimination applied to a few samples dataset: A case for predicting the presence of pesticide in lettuce	JOURNAL OF CHEMOMETRICS												To perform discriminant analysis through partial least squares (PLS-DA), it is important to note that the smaller the set of samples and the higher the variable to sample ratio, the higher the chance of a too optimistic classification model. In this sense, it is necessary to use strategies to check for the possibility that the classification achieved is done by chance. In metabolomics studies, it…				Wentzell, Peter/G-3137-2012	Wentzell, Peter/0000-0003-4389-801X; Consolin-Filho, Nelson/0000-0002-4847-0701; Tanamati, Ailey/0000-0003-0300-1597												0886-9383	1099-128X				DEC	2020	34	12			SI
J	Nishiyama, M; Nakamichi, N; Yoshimura, T; Masuo, Y; Komori, T; Ishimoto, T; Matsuo, J; Kato, Y				Nishiyama, Misa; Nakamichi, Noritaka; Yoshimura, Tomoyuki; Masuo, Yusuke; Komori, Tomoe; Ishimoto, Takahiro; Matsuo, Jun-ichi; Kato, Yukio			Homostachydrine is a Xenobiotic Substrate of OCTN1/SLC22A4 and Potentially Sensitizes Pentylenetetrazole-Induced Seizures in Mice	NEUROCHEMICAL RESEARCH												Understanding of the underlying mechanism of epilepsy is desired since some patients fail to control their seizures. The carnitine/organic cation transporter OCTN1/SLC22A4 is expressed in brain neurons and transports food-derived antioxidant ergothioneine (ERGO),l-carnitine, and spermine, all of which may be associated with epilepsy. This study aimed to clarify the possible association of this tr…					Nishiyama, Misa/0000-0003-0207-6933; Ishimoto, Takahiro/0000-0002-4799-7763; Yoshimura, Tomoyuki/0000-0002-6931-1048												0364-3190	1573-6903				NOV	2020	45	11
J	Liu, PF; Wang, L; Du, QX; Du, HY				Liu, Panfeng; Wang, Lu; Du, Qingxin; Du, Hongyan			Chemotype classification and biomarker screening of male Eucommia ulmoides Oliv. flower core collections using UPLC-QTOF/MS-based non-targeted metabolomics	PEERJ												Background: In the Chinese health care industry, male Eucommia ulmoides Oliv. flowers are newly approved as a raw material of functional food. Core collections have been constructed from conserved germplasm resources based on phenotypic traits and molecular markers. However, little is known about these collections' phytochemical properties. This study explored the chemical composition of male E. …																	2167-8359					AUG 21	2020	8
J	Garcia, EJ; McDowell, T; Ketola, C; Jennings, M; Miller, JD; Renaud, JB				Garcia, E. Jose; McDowell, Tim; Ketola, Cheryl; Jennings, Michael; Miller, J. David; Renaud, Justin B.			Metabolomics reveals chemical changes inAcer saccharumsap over a maple syrup production season	PLOS ONE												Maple syrup, made by boiling the sap ofAcer saccharum, is an important agriculture commodity in eastern Canada and New England. Although the collection season is relatively short, a rich progression in the sensory qualities of maple syrup can occur throughout the season. A risk associated with maple syrup production at the end of a season is the development of off-flavors that result in syrup wit…					McDowell, Tim/0000-0001-5334-1923												1932-6203					AUG 20	2020	15	8
J	Medina, S; Gil-Izquierdo, A; Abu-Reidah, IM; Durand, T; Bultel-Ponce, V; Galano, JM; Dominguez-Perles, R				Medina, Sonia; Gil-Izquierdo, Angel; Abu-Reidah, Ibrahim M.; Durand, Thierry; Bultel-Ponce, Valerie; Galano, Jean-Marie; Dominguez-Perles, Raul			Evaluation of Phoenix dactylifera Edible Parts and Byproducts as Sources of Phytoprostanes and Phytofurans	JOURNAL OF AGRICULTURAL AND FOOD CHEMISTRY												Even though traditionally date-fruit has been featured by a marginal use, mainly restricted to its dietary intake, in recent years, it has raised the range of applications for this agro-food production. These new uses have entailed an enlarged production of date fruits and, simultaneously, of date palm byproducts. Encouraged by the traditional medicinal uses of dates, according to their phytochem…				Medina, Sonia/M-2479-2014; Gil-Izquierdo, Angel/B-5563-2008; Dominguez-Perles, Raul/J-7456-2013	Medina, Sonia/0000-0002-7231-6480; Gil-Izquierdo, Angel/0000-0001-7646-0386; Dominguez-Perles, Raul/0000-0001-6232-712X												0021-8561	1520-5118				AUG 19	2020	68	33
J	Chen, XQ; Wang, TT; Jin, M; Tan, Y; Liu, LB; Liu, LH; Li, C; Yang, YZ; Du, P				Chen, Xiaoqian; Wang, Tingting; Jin, Man; Tan, Ying; Liu, Libo; Liu, Lihua; Li, Chun; Yang, Yuzhuo; Du, Peng			Metabolomics analysis of growth inhibition ofLactobacillus plantarumunder ethanol stress	INTERNATIONAL JOURNAL OF FOOD SCIENCE AND TECHNOLOGY												This experiment investigated the changes in morphology, cell membrane permeability and intracellular metabolites ofLactobacillus plantarum(L. plantarum) under different concentrations of ethanol stress. It was found that when treated with ethanol at the concentration of 8% (v/v),L. plantarummortality was close to 60%, and the surface of cell was rough and collapsed, and the cell debris is obvious…																	0950-5423	1365-2621				NOV	2020	55	11
J	Pan, JW; Li, Z; Dai, SJ; Ding, HF; Wang, QG; Li, XB; Ding, GH; Wang, PF; Guan, YN; Liu, W				Pan, Jiaowen; Li, Zhen; Dai, Shaojun; Ding, Hanfeng; Wang, Qingguo; Li, Xiaobo; Ding, Guohua; Wang, Pengfei; Guan, Yanan; Liu, Wei			Integrative analyses of transcriptomics and metabolomics upon seed germination of foxtail millet in response to salinity	SCIENTIFIC REPORTS												Salinity stress has become an expanding threat to food security worldwide. Revealing the mechanisms of salinity tolerance in plants has immense significance. Foxtail millet (Setaria italica L.) has been regarded as a model crop for exploring mechanisms under stress, considering its extreme adaptation abilities to adverse ecologies. In present study, two foxtail millet cultivars of Yugu2 and An04 …					Guan, Yanan/0000-0002-4411-5534												2045-2322					AUG 12	2020	10	1
J	Johnson, RK; Vanderlinden, LA; DeFelice, BC; Uusitalo, U; Seifert, J; Fan, SL; Crume, T; Fiehn, O; Rewers, M; Kechris, K; Norris, JM				Johnson, Randi K.; Vanderlinden, Lauren A.; DeFelice, Brian C.; Uusitalo, Ulla; Seifert, Jennifer; Fan, Sili; Crume, Tessa; Fiehn, Oliver; Rewers, Marian; Kechris, Katerina; Norris, Jill M.			Metabolomics-related nutrient patterns at seroconversion and risk of progression to type 1 diabetes	PEDIATRIC DIABETES												Objective Our aim was to elucidate the role of diet in type 1 diabetes (T1D) by examining combinations of nutrient intake in the progression from islet autoimmunity (IA) to T1D. Methods We measured 2457 metabolites and dietary intake at the time of seroconversion in 132 IA-positive children in the prospective Diabetes Autoimmunity Study in the Young. IA was defined as the first of two consecutive…				Fan, Sili/ABA-8666-2020	Johnson, Randi/0000-0001-9345-4439												1399-543X	1399-5448				NOV	2020	21	7
J	Kang, WS; Chen, LJ; Wang, YY; Zhu, XF; Liu, XY; Fan, HY; Duan, YX				Kang, Wen-shu; Chen, Li-jie; Wang, Yuan-yuan; Zhu, Xiao-feng; Liu, Xiao-yu; Fan, Hai-yan; Duan, Yu-xi			Bacillus simplex treatment promotes soybean defence against soybean cyst nematodes: A metabolomics study using GC-MS	PLOS ONE												We aimed to profile the metabolism of soybean roots that were infected with soybean cyst nematodes and treated withBacillus simplexto identify metabolic differences that may explain nematode resistance. Compared with control soybean roots,B.simplex-treated soybean roots contained lower levels of glucose, fructose, sucrose, and trehalose, which reduced the nematodes' food source. Furthermore, trea…																	1932-6203					AUG 6	2020	15	8
J	Zhang, J; Wu, XF; Qu, JQ; Zhang, L; Zhang, YT; Qu, XH; Huang, ZH; Xu, W				Zhang, Jing; Wu, Xiaofang; Qu, Jiaqi; Zhang, Liang; Zhang, Yating; Qu, Xiaohui; Huang, Zhihai; Xu, Wen			Comprehensive Comparison on the Chemical Profile of Guang Chen Pi at Different Ripeness Stages Using Untargeted and Pseudotargeted Metabolomics	JOURNAL OF AGRICULTURAL AND FOOD CHEMISTRY												The peel of Citrus reticulata 'Chachi' (GCP), which is highly valued in China for its health-promoting effects, is usually collected at different development stages to be processed into various functional foods. In the present work, a rapid method based on ultra-high-performance liquid chromatography Q Exactive Orbitrap mass spectrometry-incorporated untargeted and pseudotargeted metabolomics ana…				Xu, Wen/H-6226-2011													0021-8561	1520-5118				AUG 5	2020	68	31
J	Alawiye, TT; Babalola, OO				Alawiye, Temitayo Tosin; Babalola, Olubukola Oluranti			Metabolomics: current application and prospects in crop production	BIOLOGIA												Necessary steps need to be taken in order to cushion the effects of hunger, famine, and drought in the world. To ameliorate these challenges, biotechnological innovations like meta-omics techniques have been employed in crop improvement programs. Metabolomics is a viable technology to fully detect the functional network of metabolites with far-reaching biological uses in agriculture, medicine, an…				Babalola, Olubukola Oluranti/N-3476-2018	Babalola, Olubukola Oluranti/0000-0003-4344-1909												0006-3088	1336-9563				JAN	2021	76	1
J	Lee, SH; Whon, TW; Roh, SW; Jeon, CO				Lee, Se Hee; Whon, Tae Woong; Roh, Seong Woon; Jeon, Che Ok			Unraveling microbial fermentation features in kimchi: from classical to meta-omics approaches	APPLIED MICROBIOLOGY AND BIOTECHNOLOGY												Kimchi is a traditional Korean fermented food prepared via spontaneous fermentation by various microorganisms originating from vegetables such as kimchi cabbage, radishes, and garlic. Recent advances in meta-omics approaches that integrate metataxonomics, metagenomics, metatranscriptomics, and metabolomics have contributed to explaining and understanding food fermentation processes. Kimchi microb…																	0175-7598	1432-0614				SEP	2020	104	18
J	Abreu, AC; Fernandez, I				Abreu, Ana Cristina; Fernandez, Ignacio			NMR Metabolomics Applied on the Discrimination of Variables Influencing Tomato (Solanum lycopersicum)	MOLECULES												Tomato composition and nutritional value are attracting increasing attention and interest from both consumers and producers. The interest in enhancing fruits' quality with respect to beneficious nutrients and flavor/aroma components is based not only in their economic added value but also in their implications involving organoleptic and healthy properties and has generated considerable research i…				Fernandez de las Nieves, Ignacio/B-3833-2013	Fernandez de las Nieves, Ignacio/0000-0001-8355-580X													1420-3049				AUG	2020	25	16
J	Wagner, L; Peukert, M; Kranz, B; Gerhardt, N; Andree, S; Busch, U; Bruggemann, DA				Wagner, Liane; Peukert, Manuela; Kranz, Bertolt; Gerhardt, Natalie; Andree, Sabine; Busch, Ulrich; Brueggemann, Dagmar Adeline			Comparison of Targeted (HPLC) and Nontargeted (GC-MS and NMR) Approaches for the Detection of Undeclared Addition of Protein Hydrolysates in Turkey Breast Muscle	FOODS												The adulteration of fresh turkey meat by the undeclared addition of protein hydrolysates is of interest for fraudsters due to the increase of the economic gain by substituting meat with low cost ingredients. The aim of this study was to compare the suitability of three different analytical techniques such as GC-MS and(1)H-NMR with HPLC-UV/VIS as a targeted method, for the detection of with protei…				Wagner, Liane/AAU-6650-2020	Wagner, Liane/0000-0003-0784-1841; Peukert, Manuela/0000-0003-1781-7722													2304-8158				AUG	2020	9	8
J	Kim, TJ; Park, JG; Kim, HY; Ha, SH; Lee, B; Park, SU; Seo, WD; Kim, JK				Kim, Tae Jin; Park, Jeong Gon; Kim, Hyun Young; Ha, Sun-Hwa; Lee, Bumkyu; Park, Sang Un; Seo, Woo Duck; Kim, Jae Kwang			Metabolite Profiling and Chemometric Study for the Discrimination Analyses of Geographic Origin of Perilla (Perilla frutescens) and Sesame (Sesamum indicum) Seeds	FOODS												Perilla and sesame are traditional sources of edible oils in Asian and African countries. In addition, perilla and sesame seeds are rich sources of health-promoting compounds, such as fatty acids, tocopherols, phytosterols and policosanols. Thus, developing a method to determine the geographic origin of these seeds is important for ensuring authenticity, safety and traceability and to prevent che…					Kim, Jae Kwang/0000-0003-2692-5370													2304-8158				AUG	2020	9	8
J	Rotondo, A; Rigano, F; Mondello, L				Rotondo, Archimede; Rigano, Francesca; Mondello, Luigi			Comprehensive Chemical Characterization of the Pistacia vera Fruits through Original NMR Quantification Methods	APPLIED SCIENCES-BASEL												Featured Application Double-phase extraction of seeds, followed by the quantitative NMR analysis through the innovative MARA-NMR, can open up new frontiers in the metabolomics field. (1) Background:Pistacia verais a dry fruit spread all over the world, commonly known as pistachio, and is very appreciated as a snack, as a precious ingredient for confectionery industries and also as a blessed touch…				Luigi, Mondello/C-6891-2008; Rigano, Francesca/E-5488-2018	Rigano, Francesca/0000-0001-7887-7134; Mondello, Luigi/0000-0002-8890-675X													2076-3417				AUG	2020	10	16
J	Daliri, EBM; Ofosu, FK; Chelliah, R; Kim, JH; Kim, JR; Yoo, D; Oh, DH				Daliri, Eric Banan-Mwine; Ofosu, Fred Kwame; Chelliah, Ramachandran; Kim, Joong-Hark; Kim, Jong-Rae; Yoo, Daesang; Oh, Deog-Hwan			Untargeted Metabolomics of Fermented Rice Using UHPLC Q-TOF MS/MS Reveals an Abundance of Potential Antihypertensive Compounds	FOODS												Enzyme treatment and fermentation of cereals are known processes that enhance the release of bound bioactive compounds to make them available for bioactivity. In this study, we tested the angiotensin converting enzyme (ACE) inhibitory ability of destarched rice, Prozyme 2000p treated destarched rice (DP), and fermented DP samples. Prozyme 2000p treatment increased the ACE inhibitory ability from …					Daliri, Eric/0000-0003-1039-0287													2304-8158				AUG	2020	9	8
J	Campos, A; Freitas, M; de Almeida, AM; Martins, JC; Dominguez-Perez, D; Osorio, H; Vasconcelos, V; Costa, PR				Campos, Alexandre; Freitas, Marisa; de Almeida, Andre M.; Martins, Jose Carlos; Dominguez-Perez, Dany; Osorio, Hugo; Vasconcelos, Vitor; Costa, Pedro Reis			OMICs Approaches in Diarrhetic Shellfish Toxins Research	TOXINS												Diarrhetic shellfish toxins (DSTs) are among the most prevalent marine toxins in Europe's and in other temperate coastal regions. These toxins are produced by several dinoflagellate species; however, the contamination of the marine trophic chain is often attributed to species of the genusDinophysis. This group of toxins, constituted by okadaic acid (OA) and analogous molecules (dinophysistoxins, …				Perez, Dany Dominguez/AAF-8593-2020; Almeida, Andre/I-4369-2013; Osorio, Hugo/A-7847-2012; Vasconcelos, Vitor/A-8933-2008; Reis Costa, Pedro/F-2192-2011	Perez, Dany Dominguez/0000-0002-5211-972X; Almeida, Andre/0000-0002-7810-3988; Osorio, Hugo/0000-0002-6362-8255; Vasconcelos, Vitor/0000-0003-3585-2417; Reis Costa, Pedro/0000-0001-6083-470X													2072-6651				AUG	2020	12	8
J	Ranilla, LG				Galvez Ranilla, Lena			The Application of Metabolomics for the Study of Cereal Corn (Zea mays L.)	METABOLITES												Corn (Zea maysL.) is an important cereal crop indigenous to the Americas, where its genetic biodiversity is still preserved, especially among native populations from Mesoamerica and South America. The use of metabolomics in corn has mainly focused on understanding the potential differences of corn metabolomes under different biotic and abiotic stresses or to evaluate the influence of genetic and …					Galvez Ranilla, Lena/0000-0002-7261-3303													2218-1989				AUG	2020	10	8
J	Ephraim, E; Cochrane, CY; Jewell, DE				Ephraim, Eden; Cochrane, Chun-Yen; Jewell, Dennis E.			Varying Protein Levels Influence Metabolomics and the Gut Microbiome in Healthy Adult Dogs	TOXINS												The optimal ranges of protein for healthy adult dogs are not known. This study evaluated the impact of long-term consumption of foods containing low, medium, and high levels of protein on serum, urine, and fecal metabolites, and gut microbiome in beagles. Following maintenance on a prefeed food for 14 days, dogs (15 neutered males, 15 spayed females, aged 2-9 years, mean initial weight 11.3 kg) c…																		2072-6651				AUG	2020	12	8
J	Chandler, PD; Balasubramanian, R; Paynter, N; Giulianini, F; Fung, T; Tinker, LF; Snetselaar, L; Liu, SM; Eaton, C; Tobias, DK; Tabung, FK; Manson, JE; Giovannucci, EL; Clish, C; Rexrode, KM				Chandler, Paulette D.; Balasubramanian, Raji; Paynter, Nina; Giulianini, Franco; Fung, Teresa; Tinker, Lesley F.; Snetselaar, Linda; Liu, Simin; Eaton, Charles; Tobias, Deirdre K.; Tabung, Fred K.; Manson, JoAnn E.; Giovannucci, Edward L.; Clish, Clary; Rexrode, Kathryn M.			Metabolic signatures associated with Western and Prudent dietary patterns in women	AMERICAN JOURNAL OF CLINICAL NUTRITION												Background: The Western dietary pattern (WD) is positively associated with risk of coronary artery disease (CAD) and cancer, whereas the Prudent dietary pattern (PD) may be protective. Foods may influence metabolite concentrations as well as oxidative stress and lipid dysregulation, biological mechanisms associated with CAD and cancer. Objective: The aim was to assess the association of 2 derived…				Liu, Simin/I-3689-2014	Liu, Simin/0000-0003-2098-3844; Fung, Teresa/0000-0002-0159-482X; Chandler, Paulette/0000-0002-4213-1215												0002-9165	1938-3207				AUG	2020	112	2
J	Ankrah, NYD; Wilkes, RA; Zhang, FQ; Aristilde, L; Douglas, AE				Ankrah, Nana Y. D.; Wilkes, Rebecca A.; Zhang, Freya Q.; Aristilde, Ludmilla; Douglas, Angela E.			The Metabolome of Associations between Xylem-Feeding Insects and their Bacterial Symbionts	JOURNAL OF CHEMICAL ECOLOGY												Metabolomics has increasingly led to important insights in chemical ecology by identifying environmentally relevant small molecules that mediate inter-organismal interactions. Nevertheless, the application of metabolomics to investigate interactions between phytophagous insects and their microbial symbionts remains underutilized. Here, we investigated the metabolomes of the bacteriomes (organs be…				Aristilde, Ludmilla/V-7611-2019	Wilkes, Rebecca/0000-0002-4628-0170; Aristilde, Ludmilla/0000-0002-8566-1486												0098-0331	1573-1561				AUG	2020	46	8			SI
J	Man, L; Dale, AL; Klare, WP; Cain, JA; Sumer-Bayraktar, Z; Niewold, P; Solis, N; Cordwell, SJ				Man, Lok; Dale, Ashleigh L.; Klare, William P.; Cain, Joel A.; Sumer-Bayraktar, Zeynep; Niewold, Paula; Solis, Nestor; Cordwell, Stuart J.			Proteomics of Campylobacter jejuni Growth in Deoxycholate Reveals Cj0025c as a Cystine Transport Protein Required for Wild-type Human Infection Phenotypes	MOLECULAR & CELLULAR PROTEOMICS												Campylobacter jejuni is a major cause of food-borne gastroenteritis. Proteomics by label-based two-dimensional liquid chromatography coupled to tandem mass spectrometry (LC-MS/MS) identified proteins associated with growth in 0.1% sodium deoxycholate (DOC, a component of gut bile salts), and system-wide validation was performed by data-independent acquisition (DIA-SWATH-MS). LC-MS/MS quantified 1…					Dale, Ashleigh/0000-0001-8627-7438												1535-9476	1535-9484				AUG	2020	19	8
J	Beteinakis, S; Papachristodoulou, A; Gogou, G; Katsikis, S; Mikros, E; Halabalaki, M				Beteinakis, Stavros; Papachristodoulou, Anastasia; Gogou, Georgia; Katsikis, Sotirios; Mikros, Emmanuel; Halabalaki, Maria			NMR-Based Metabolic Profiling of Edible Olives-Determination of Quality Parameters	MOLECULES												Edible olive drupes (fromOlea europaeaL.) are a high-value food commodity with an increasing production trend over the past two decades. In an attempt to prevent fraud issues and ensure quality, the International Olive Council (IOC) issued guidelines for their sensory evaluation. However, certain varieties, geographical origins and processing parameters are omitted. The aim of the present study w…				Mikros, Emmanuel/E-4223-2017	Mikros, Emmanuel/0000-0002-5984-5169; Katsikis, Sotirios/0000-0001-6653-1814													1420-3049				AUG	2020	25	15
J	Ellul, S; Marx, W; Collier, F; Saffery, R; Tang, MM; Burgner, D; Carlin, J; Vuillermin, P; Ponsonby, AL; Harrison, L; Dwyer, T; Ranganathan, S; Sly, P				Ellul, Susan; Marx, Wolfgang; Collier, Fiona; Saffery, Richard; Tang, Mimi; Burgner, David; Carlin, John; Vuillermin, Peter; Ponsonby, Anne-Louise; Harrison, Len; Dwyer, Terry; Ranganathan, Sarath; Sly, Peter		Barwon Infant Study Investigator G	Plasma metabolomic profiles associated with infant food allergy with further consideration of other early life factors	PROSTAGLANDINS LEUKOTRIENES AND ESSENTIAL FATTY ACIDS												Background: Fatty acids have been implicated in early life immune development. Food allergy provides a clear phenotype of early allergic disease. Fish oil and vitamin D have immune-modulating properties. We aimed to identify the metabolomic profile of (i) infant food allergy and (ii) factors linked to food allergy in past studies such as fish oil supplementation and serum 25OHD3 levels in early l…																	0952-3278	1532-2823				AUG	2020	159
J	He, SS; Liu, X; Wang, YL; Xie, JH; Gao, H; Li, XJ; Huang, ZB				He, Shanshan; Liu, Xin; Wang, Yanling; Xie, Jianhua; Gao, Heng; Li, Xiujiang; Huang, Zhibing			Metabolomics analysis based on UHPLC-Q-TOF-MS/MS reveals effects of genistein on reducing mycotoxin citrinin production by Monascus aurantiacus Li AS3.4384	LWT-FOOD SCIENCE AND TECHNOLOGY												Monascus mold produces useful bioactive compounds such as Monascus pigments, monacolin K, and ergosterol. In this study, metabolomics analysis was used to investigate the metabolic profile changes in Monascus aurantiacus Li AS3.4384 (MALA) induced by genistein at different fermentation times using UHPLC-Q-TOF-MS/MS. The addition of genistein was found to not only reduce citrinin but also suppress…																	0023-6438	1096-1127				AUG	2020	130
J	Dong, TS; Mayer, EA; Osadchiy, V; Chang, C; Katzka, W; Lagishetty, V; Gonzalez, K; Kalani, A; Stains, J; Jacobs, JP; Longo, VD; Gupta, A				Dong, Tien S.; Mayer, Emeran A.; Osadchiy, Vadim; Chang, Candace; Katzka, William; Lagishetty, Venu; Gonzalez, Kimberly; Kalani, Amir; Stains, Jean; Jacobs, Jonathan P.; Longo, Valter D.; Gupta, Arpana			A Distinct Brain-Gut-Microbiome Profile Exists for Females with Obesity and Food Addiction	OBESITY												Background Alterations in brain-gut-microbiome interactions have been implicated as an important factor in obesity. This study aimed to explore the relationship between food addiction (FA) and the brain-gut-microbiome axis, using a multi-omics approach involving microbiome data, metabolomics, and brain imaging. Methods Brain magnetic resonance imaging was obtained in 105 females. FA was defined b…				Lagishetty, Venu/C-8251-2009	Lagishetty, Venu/0000-0001-6500-8255; Mayer, Emeran/0000-0003-3923-3349; Jacobs, Jonathan/0000-0003-4698-0254												1930-7381	1930-739X				AUG	2020	28	8
J	Lioupi, A; Nenadis, N; Theodoridis, G				Lioupi, Artemis; Nenadis, Nikolaos; Theodoridis, Georgios			Virgin olive oil metabolomics: A review	JOURNAL OF CHROMATOGRAPHY B-ANALYTICAL TECHNOLOGIES IN THE BIOMEDICAL AND LIFE SCIENCES												Metabolomics involvement in the study of foods is steadily growing. Such a rise is a consequence of the increasing demand in the food sector to address challenges regarding the issues of food safety, quality, and authenticity in a more comprehensive way. Virgin olive oil (VOO) is a key product of the Mediterranean diet, with a globalized consumer interest as it may be associated with various nutr…																	1570-0232	1873-376X				AUG 1	2020	1150
J	Zhang, JS; Yu, H; Li, SS; Zhong, X; Wang, HZ; Liu, X				Zhang, Jianshuang; Yu, Hao; Li, Shaosong; Zhong, Xin; Wang, Haizhen; Liu, Xin			Comparative metabolic profiling of Ophiocordyceps sinensis and its cultured mycelia using GC-MS	FOOD RESEARCH INTERNATIONAL					1st International Congress on Bioactive Compounds (ICBC)	NOV 22-23, 2018	Campinas, BRAZIL					Ophiocordyceps sinensis, one of the well-known traditional Chinese medicine, has multiple health-promoting effects. It is used as herbal remedy and health food in Asian countries, together with its cultured mycelia used as a substitute of natural O. sinensis. In the present study, natural O. sinensis collected from three geographical regions and its cultured mycelia derived from three strains wer…																	0963-9969	1873-7145				AUG	2020	134
J	Xia, YN; Yu, JQ; Miao, WG; Shuang, Q				Xia, Yanan; Yu, Jiaqi; Miao, Weigang; Shuang, Quan			A UPLC-Q-TOF-MS-based metabolomics approach for the evaluation of fermented mare's milk to koumiss	FOOD CHEMISTRY												The fermentation of mare's milk into koumiss produces many beneficial functional compounds depending on the metabolism of the initial microbial flora. In this study, metabolites found in mare's milk and resulting koumiss were identified. Major metabolic pathways in the fermentation were also identified using an UPLC-Q-TOF-MS-based metabolomics method. In total, 354 metabolites were identified: 61…																	0308-8146	1873-7072				AUG 1	2020	320
J	Ambrosini, YM; Neuber, S; Borcherding, D; Seo, YJ; Segarra, S; Glanemann, B; Garden, OA; Muller, U; Adam, MG; Dang, V; Borts, D; Atherly, T; Willette, AA; Jergens, A; Mochel, JP; Allenspach, K				Ambrosini, Yoko M.; Neuber, Sebastian; Borcherding, Dana; Seo, Yeon-Jung; Segarra, Sergi; Glanemann, Barbara; Garden, Oliver A.; Muller, Udo; Adam, M. Gordian; Dang, Viet; Borts, David; Atherly, Todd; Willette, Auriel A.; Jergens, Albert; Mochel, Jonathan P.; Allenspach, Karin			Treatment With Hydrolyzed Diet Supplemented With Prebiotics and Glycosaminoglycans Alters Lipid Metabolism in Canine Inflammatory Bowel Disease	FRONTIERS IN VETERINARY SCIENCE												Canine inflammatory bowel disease (IBD) is a chronic, immunologically mediated intestinal disorder, resulting from the complex interaction of genetic, environmental and immune factors. Hydrolyzed diets are used in dogs with food-responsive diarrhea (FRD) to reduce adverse responses to immunostimulatory proteins. Prebiotics (PRBs) and glycosaminoglycans (GAGs) have previously been demonstrated to …					Mochel, Jonathan/0000-0002-0997-3111													2297-1769				JUL 30	2020	7
J	Caboni, P; Scano, P; Sanchez, S; Garcia-Barreda, S; Corrias, F; Marco, P				Caboni, Pierluigi; Scano, Paola; Sanchez, Sergio; Garcia-Barreda, Sergi; Corrias, Francesco; Marco, Pedro			Multi-platform metabolomic approach to discriminate ripening markers of black truffles (Tuber melanosporum)	FOOD CHEMISTRY												Black truffle is characterized by a black ascocarp and white veins. This hypogeous fruit body is known for its aroma. Understanding metabolic variation during ripening can shed light on truffle biology. In this work, the comprehensive polar metabolome and the volatile organic compounds of T. melanosporum were studied at different ripening stages by means of a metabolomic approach using GC-MS. Mul…				Scano, Paola/ABI-5154-2020; Marco, Pedro/AAU-3056-2020; Garcia-Barreda, Sergi/I-1204-2013	Marco, Pedro/0000-0003-3384-7534; Garcia-Barreda, Sergi/0000-0002-7248-234X; CORRIAS, FRANCESCO/0000-0002-1324-7681; Scano, Paola/0000-0001-8350-8990												0308-8146	1873-7072				JUL 30	2020	319
J	Min, CW; Hyeon, H; Gupta, R; Park, J; Cheon, YE; Lee, GH; Jang, JW; Ryu, HW; Lee, BW; Park, SU; Kim, Y; Kim, JK; Kim, ST				Min, Cheol Woo; Hyeon, Hyejin; Gupta, Ravi; Park, Joonho; Cheon, Ye Eun; Lee, Gi Hyun; Jang, Jeong Woo; Ryu, Hyung Won; Lee, Byong Won; Park, Sang Un; Kim, Youngsoo; Kim, Jae Kwang; Kim, Sun Tae			Integrated Proteomics and Metabolomics Analysis Highlights Correlative Metabolite-Protein Networks in Soybean Seeds Subjected to Warm-Water Soaking	JOURNAL OF AGRICULTURAL AND FOOD CHEMISTRY												Soaking of soybean seeds is a prerequisite for the production of soy foods, and it has been shown that the extent of water absorbed during different imbibition conditions directly affects the quality of the subsequent soybean seed products by yet unknown mechanisms. In order to elucidate the molecular changes in soybean seeds during different soaking temperatures, we performed an integrated prote…					Ryu, Hyung Won/0000-0001-5291-3942												0021-8561	1520-5118				JUL 29	2020	68	30
J	Perakakis, N; Joshi, A; Peradze, N; Stefanakis, K; Li, GORA; Feigh, M; Veidal, SS; Rosen, G; Fleming, M; Mantzoros, CS				Perakakis, Nikolaos; Joshi, Aditya; Peradze, Natia; Stefanakis, Konstantinos; Li, Georgia; Feigh, Michael; Veidal, Sanne Skovgard; Rosen, Glenn; Fleming, Michael; Mantzoros, Christos S.			The Selective Peroxisome Proliferator-Activated Receptor Gamma Modulator CHS-131 Improves Liver Histopathology and Metabolism in a Mouse Model of Obesity and Nonalcoholic Steatohepatitis	HEPATOLOGY COMMUNICATIONS												CHS-131 is a selective peroxisome proliferator-activated receptor gamma modulator with antidiabetic effects and less fluid retention and weight gain compared to thiazolidinediones in phase II clinical trials. We investigated the effects of CHS-131 on metabolic parameters and liver histopathology in a diet-induced obese (DIO) and biopsy-confirmed mouse model of nonalcoholic steatohepatitis (NASH).…					Stefanakis, Konstantinos/0000-0001-5512-2388													2471-254X				SEP	2020	4	9
J	Loo, RL; Lu, QW; Carter, EM; Liu, S; Clark, S; Wang, YL; Baumgartner, J; Tang, HR; Chan, Q				Loo, Ruey Leng; Lu, Qinwei; Carter, Ellison M.; Liu, Si; Clark, Sierra; Wang, Yulan; Baumgartner, Jill; Tang, Huiru; Chan, Queenie			A feasibility study of metabolic phenotyping of dried blood spot specimens in rural Chinese women exposed to household air pollution	JOURNAL OF EXPOSURE SCIENCE AND ENVIRONMENTAL EPIDEMIOLOGY												Background Exposure-response studies and policy evaluations of household air pollution (HAP) are limited by current methods of exposure assessment which are expensive and burdensome to participants. Methods We collected 152 dried blood spot (DBS) specimens during the heating and non-heating seasons from 53 women who regularly used biomass-burning stoves for cooking and heating. Participants were …				Wang, Yulan/A-8864-2012; Tang, Huiru/F-9849-2011	Wang, Yulan/0000-0002-2831-8737; Tang, Huiru/0000-0002-7139-2756; Loo, Ruey Leng/0000-0001-5307-5709												1559-0631	1559-064X					2020
J	Li, D; An, QS; Wu, YL; Li, JQ; Pan, CP				Li, Dong; An, Quanshun; Wu, Yangliu; Li, Jia-Qi; Pan, Canping			Foliar Application of Selenium Nanoparticles on Celery Stimulates Several Nutrient Component Levels by Regulating the alpha-Linolenic Acid Pathway	ACS SUSTAINABLE CHEMISTRY & ENGINEERING												Selenium nanoparticles (SeNPs) show potential tendency in improving the plant health and food quality. However, the mechanism underlying SeNPs' capability to enhance the biosynthesis of more nutrient components such as flavonoids in crops remains unclear. In this study, it is found that foliar application of SeNPs on celery significantly enhanced the total antioxidant capacity, total flavonoids, …																	2168-0485					JUL 20	2020	8	28
J	Fedorova, M; Herman, RA				Fedorova, Maria; Herman, Rod A.			Obligatory metabolomic profiling of gene-edited crops is risk disproportionate	PLANT JOURNAL												It has been argued that the application of metabolomics to gene-edited crops would present value in three areas: (i) the detection of gene-edited crops; (ii) the characterization of unexpected changes that might affect safety; and (iii) building on the track record of rigorous government regulation in supporting consumer acceptance of genetically modified organisms (GMOs). Here, we offer a differ…																	0960-7412	1365-313X					2020
J	Song, S; Arora, S; Laserna, AKC; Shen, Y; Thian, BWY; Cheong, JC; Tan, JKN; Chiam, Z; Fong, SL; Ghosh, S; Ok, YS; Li, SFY; Tan, HTW; Dai, YJ; Wang, CH				Song, Shuang; Arora, Srishti; Laserna, Anna Karen C.; Shen, Ye; Thian, Brian W. Y.; Cheong, Jia Chin; Tan, Jonathan K. N.; Chiam, Zhongyu; Fong, Siew Lee; Ghosh, Subhadip; Ok, Yong Sik; Li, Sam F. Y.; Tan, Hugh T. W.; Dai, Yanjun; Wang, Chi-Hwa			Biochar for urban agriculture: Impacts on soil chemical characteristics and on Brassica rapa growth, nutrient content and metabolism over multiple growth cycles	SCIENCE OF THE TOTAL ENVIRONMENT												With possible food crises looming in the near future, urban farming, including small-scale community and home gardens for home consumption, presents a promising option to improve food security in cities. These small-scale farms and gardens often use planter boxes and raised beds filled with lightweight soil or potting mixes. While previous studies on biochar focused on its application on large-sc…				Ok, Yong Sik/R-6739-2016	Ok, Yong Sik/0000-0003-3401-0912; Song, Shuang/0000-0001-8006-0537; Cheong, Jia Chin/0000-0002-1158-2224												0048-9697	1879-1026				JUL 20	2020	727
J	Duplouy, A; Minard, G; Saastamoinen, M				Duplouy, Anne; Minard, Guillaume; Saastamoinen, Marjo			The gut bacterial community affects immunity but not metabolism in a specialist herbivorous butterfly	ECOLOGY AND EVOLUTION												Plant tissues often lack essential nutritive elements and may contain a range of secondary toxic compounds. As nutritional imbalance in food intake may affect the performances of herbivores, the latter have evolved a variety of physiological mechanisms to cope with the challenges of digesting their plant-based diet. Some of these strategies involve living in association with symbiotic microbes th…				Duplouy, Anne/H-3006-2019; Saastamoinen, Marjo/F-6576-2012	Duplouy, Anne/0000-0002-7147-5199; Minard, Guillaume/0000-0002-2079-8844; Saastamoinen, Marjo/0000-0001-7009-2527												2045-7758					AUG	2020	10	16
J	Song, HS; Whon, TW; Kim, J; Lee, SH; Kim, JY; Kim, YB; Choi, HJ; Rhee, JK; Roh, SW				Song, Hye Seon; Whon, Tae Woong; Kim, Juseok; Lee, Se Hee; Kim, Joon Yong; Kim, Yeon Bee; Choi, Hak-Jong; Rhee, Jin-Kyu; Roh, Seong Woon			Microbial niches in raw ingredients determine microbial community assembly during kimchi fermentation	FOOD CHEMISTRY												Fermented foods constitute hubs of microbial consortia differentially affecting nutritional and organoleptic properties, quality, and safety. Here we show the origin source of fermentative microbes and fermentation dynamics of kimchi. We partitioned microbiota by raw ingredient (kimchi cabbage, garlic, ginger, and red pepper) to render kimchi fermented by each source-originated microbe pool and a…					Lee, Se Hee/0000-0002-2814-1863												0308-8146	1873-7072				JUL 15	2020	318
J	Mazhar, S; Kilcawley, KN; Hill, C; McAuliffe, O				Mazhar, Shahneela; Kilcawley, Kieran N.; Hill, Colin; McAuliffe, Olivia			A Systems-Wide Analysis of Proteolytic and Lipolytic Pathways Uncovers The Flavor-Forming Potential of The Gram-Positive BacteriumMacrococcus caseolyticussubsp.caseolyticus	FRONTIERS IN MICROBIOLOGY												Macrococcus caseolyticussubsp.caseolyticusis a Gram-positive, commensal organism documented to be present as a component of the secondary microflora in fermented foods such as Ragusano and Fontina cheeses and Cantonese sausage. In these products, the organism appears to play a role in ripening and the development of the final organoleptic qualities. However, the role of this organism in flavor ge…				Hill, Colin/A-5611-2012	Hill, Colin/0000-0002-8527-1445												1664-302X					JUL 7	2020	11
J	Chen, ZJ; Han, S; Zhou, D; Zheng, P; Zhou, SP; Jia, G				Chen, Zhangjian; Han, Shuo; Zhou, Di; Zheng, Pai; Zhou, Shupei; Jia, Guang			Serum metabolomic signatures of Sprague-Dawley rats after oral administration of titanium dioxide nanoparticles	NANOIMPACT												Titanium dioxide is widely used as a food additive (E 171), 36% of its composition is nanoparticles. Existing studies have found oral toxic effects of titanium dioxide nanoparticles (TiO2 NPs) on several organs and systems in vivo. Thus, TiO2 NPs may affect the whole body through the internal circulation system. To explore the adverse effect on serum after subchronic exposure to TiO2 NPs, we exam…																	2452-0748					JUL	2020	19
J	Hall, JA; Jewell, DE; Ephraim, E				Hall, Jean A.; Jewell, Dennis E.; Ephraim, Eden			Changes in the Fecal Metabolome Are Associated with Feeding Fiber Not Health Status in Cats with Chronic Kidney Disease	METABOLITES												The objective was to determine the effects of feeding different fiber sources to cats with chronic kidney disease (CKD) compared with healthy cats (both n = 10) on fecal metabolites. A cross-over within split-plot study design was performed using healthy and CKD cats (IRIS stage 1, 2, and 3). After cats were fed a complete and balanced dry food designed to aid in the management of renal disease f…																		2218-1989				JUL	2020	10	7
J	Trimigno, A; Lyndgaard, CB; Atladottir, GA; Aru, V; Engelsen, SB; Clemmensen, LKH				Trimigno, Alessia; Boge Lyndgaard, Christian; Atladottir, Gudrun Anna; Aru, Violetta; Balling Engelsen, Soren; Harder Clemmensen, Line Katrine			An NMR Metabolomics Approach to Investigate Factors Affecting the Yoghurt Fermentation Process and Quality	METABOLITES												A great number of factors can influence milk fermentation for yoghurt production such as fermentation conditions, starter cultures and milk characteristics. It is important for dairy companies to know the best combinations of these parameters for a controlled fermentation and for the desired qualities of yoghurt. This study investigates the use of a(1)H-NMR metabolomics approach to monitor the ch…				Engelsen, Soren B/D-7911-2011; Clemmensen, Line/E-9703-2011	Engelsen, Soren B/0000-0003-4124-4338; Trimigno, Alessia/0000-0003-3154-2198; Clemmensen, Line/0000-0001-5527-5798; Aru, Violetta/0000-0002-5719-4622													2218-1989				JUL	2020	10	7
J	Wedekind, R; Keski-Rahkonen, P; Robinot, N; Mercier, F; Engel, E; Huybrechts, I; Scalbert, A				Wedekind, Roland; Keski-Rahkonen, Pekka; Robinot, Nivonirina; Mercier, Frederic; Engel, Erwan; Huybrechts, Inge; Scalbert, Augustin			Metabolic Signatures of 10 Processed and Non-processed Meat Products after In Vitro Digestion	METABOLITES												The intake of processed meat has been associated with several adverse health outcomes such as type II diabetes and cancer; however, the mechanisms are not fully understood. A better knowledge of the metabolite profiles of different processed and non-processed meat products from this heterogeneous food group could help in elucidating the mechanisms associated with these health effects. Thirty-thre…					Scalbert, Augustin/0000-0001-6651-6710; Huybrechts, Inge/0000-0003-3838-855X; Ranoroarivony Robiniot, Nivonirina/0000-0002-2532-1455; Wedekind, Roland/0000-0003-1364-7666													2218-1989				JUL	2020	10	7
J	Lacalle-Bergeron, L; Portoles, T; Lopez, FJ; Sancho, JV; Ortega-Azorin, C; Asensio, EM; Coltell, O; Corella, D				Lacalle-Bergeron, Leticia; Portoles, Tania; Lopez, Francisco J.; Sancho, Juan Vicente; Ortega-Azorin, Carolina; Asensio, Eva M.; Coltell, Oscar; Corella, Dolores			Ultra-Performance Liquid Chromatography-Ion Mobility Separation-Quadruple Time-of-Flight MS (UHPLC-IMS-QTOF MS) Metabolomics for Short-Term Biomarker Discovery of Orange Intake: A Randomized, Controlled Crossover Study	NUTRIENTS												A major problem with dietary assessments is their subjective nature. Untargeted metabolomics and new technologies can shed light on this issue and provide a more complete picture of dietary intake by measuring the profile of metabolites in biological samples. Oranges are one of the most consumed fruits in the world, and therefore one of the most studied for their properties. The aim of this work …				Oscar, Coltell/AAA-9936-2019; Lopez, Francisco/B-6821-2008; Portoles, Tania/L-7532-2014; Corella, Dolores/L-9888-2014	Oscar, Coltell/0000-0002-4518-8495; Lopez, Francisco/0000-0003-1477-0084; Lacalle-Bergeron, Leticia/0000-0001-9166-722X; Portoles, Tania/0000-0002-8422-0822; Corella, Dolores/0000-0002-2366-4104													2072-6643				JUL	2020	12	7
J	Shokry, E; Sadiq, K; Soofi, S; Habib, A; Bhutto, N; Rizvi, A; Ahmad, I; Demmelmair, H; Uhl, O; Bhutta, ZA; Koletzko, B				Shokry, Engy; Sadiq, Kamran; Soofi, Sajid; Habib, Atif; Bhutto, Naveed; Rizvi, Arjumand; Ahmad, Imran; Demmelmair, Hans; Uhl, Olaf; Bhutta, Zulfiqar A.; Koletzko, Berthold			Impact of Treatment with RUTF on Plasma Lipid Profiles of Severely Malnourished Pakistani Children	NUTRIENTS												(1) Background: Little is known on impacts of ready-to-use therapeutic food (RUTF) treatment on lipid metabolism in children with severe acute malnutrition (SAM). (2) Methods: We analyzed glycerophospholipid fatty acids (FA) and polar lipids in plasma of 41 Pakistani children with SAM before and after 3 months of RUTF treatment using gas chromatography and flow-injection analysis tandem mass spec…				Shokry, Engy/P-8269-2014; Bhutta, Zulfiqar/L-7822-2015	Shokry, Engy/0000-0002-5932-9332; soofi, sajid/0000-0003-4192-8406; Bhutta, Zulfiqar/0000-0003-0637-599X; Demmelmair, Hans/0000-0001-7812-5178; Uhl, Olaf/0000-0001-8064-7717													2072-6643				JUL	2020	12	7
J	Wang, YQ; Wang, HJ; Howard, AG; Meyer, KA; Tsilimigras, MCB; Avery, CL; Sha, W; Sun, S; Zhang, JG; Su, C; Wang, ZH; Zhang, B; Fodor, AA; Gordon-Larsen, P				Wang, Yiqing; Wang, Huijun; Howard, Annie Green; Meyer, Katie A.; Tsilimigras, Matthew C. B.; Avery, Christy L.; Sha, Wei; Sun, Shan; Zhang, Jiguo; Su, Chang; Wang, Zhihong; Zhang, Bing; Fodor, Anthony A.; Gordon-Larsen, Penny			Circulating Short-Chain Fatty Acids Are Positively Associated with Adiposity Measures in Chinese Adults	NUTRIENTS												Epidemiological studies suggest a positive association between obesity and fecal short-chain fatty acids (SCFAs) produced by microbial fermentation of dietary carbohydrates, while animal models suggest increased energy harvest through colonic SCFA production in obesity. However, there is a lack of human population-based studies with dietary intake data, plasma SCFAs, gut microbial, and anthropome…					Avery, Christy/0000-0002-1044-8162													2072-6643				JUL	2020	12	7
J	Man, SL; Yao, JW; Lv, PP; Liu, Y; Yang, L; Ma, L				Man, Shuli; Yao, Jingwen; Lv, Panpan; Liu, Yu; Yang, Li; Ma, Long			Curcumin-enhanced antitumor effects of sorafenibviaregulating the metabolism and tumor microenvironment	FOOD & FUNCTION												Curcumin, the main active ingredient of turmeric, is widely used as a kind of food additive and also displays a range of pharmacological activities, such as anti-inflammation, anti-tumor, liver and kidney protection, and so forth. Sorafenib was the first targeted agent against hepatocellular carcinoma (HCC), whose intolerance is related to the promotion of lipid synthesis and epithelial-to-mesenc…					Man, Shuli/0000-0003-4632-3078												2042-6496	2042-650X				JUL 1	2020	11	7
J	He, WJ; Li, CW; Mi, XN; Shi, MY; Gu, XY; Bazzano, LA; Razavi, AC; Nierenberg, JL; Dorans, K; He, H; Kelly, TN				He, William J.; Li, Changwei; Mi, Xuenan; Shi, Mengyao; Gu, Xiaoying; Bazzano, Lydia A.; Razavi, Alexander C.; Nierenberg, Jovia L.; Dorans, Kirsten; He, Hua; Kelly, Tanika N.			An untargeted metabolomics study of blood pressure: findings from the Bogalusa Heart Study	JOURNAL OF HYPERTENSION												Objective: To identify novel and confirm previously reported metabolites associated with SBP, DBP, and hypertension in a biracial sample of Bogalusa Heart Study (BHS) participants. Methods: We employed untargeted, ultra-high performance liquid chromatography tandem mass spectroscopy metabolomics profiling among 1249 BHS participants (427 African-Americans and 822 whites) with BP and covariable da…					Nierenberg, Jovia/0000-0003-2376-6714												0263-6352	1473-5598				JUL	2020	38	7
J	Li, YN; Zhang, QN; Fang, J; Ma, N; Geng, X; Xu, M; Yang, H; Jia, XD				Li, Yongning; Zhang, Qiannan; Fang, Jin; Ma, Ning; Geng, Xue; Xu, Miao; Yang, Hui; Jia, Xudong			Hepatotoxicity study of combined exposure of DEHP and ethanol: A comprehensive analysis of transcriptomics and metabolomics	FOOD AND CHEMICAL TOXICOLOGY												Both di(2-ethylhexyl)phthalate (DEHP) and ethanol have toxic effects on the liver, and the oral exposure to DEHP in combination with ethanol may exist in the alcohol consumers, however, current food safety risk assessments based solely on the toxicity data of DEHP may underestimate the health impacts of phthalates, especially in population that continually consume alcoholic beverages. Here we per…																	0278-6915	1873-6351				JUL	2020	141
J	Kuhnert, N; D'souza, RN; Behrends, B; Ullrich, MS; Witt, M				Kuhnert, Nikolai; D'souza, Roy N.; Behrends, Britta; Ullrich, Matthias S.; Witt, Matthias			Investigating time dependent cocoa bean fermentation by ESI-FT-ICR mass spectrometry	FOOD RESEARCH INTERNATIONAL												A cocoa bean fermentation series, comprising bean samples taken every 24 h of a seven-day cocoa fermentation was analyzed by ultra-high-resolution mass spectrometry using the ESI-FT-ICR technique. Data were acquired in both positive and negative ion mode. At early fermentation times around 2000 signals could be resolved raising to a maximum of 8000 signals in each ion mode towards the end of the …																	0963-9969	1873-7145				JUL	2020	133
J	Zhang, YF; Wang, Y; Zhang, KR; Lei, HM; Tang, YB; Zhu, L				Zhang, Yu-Fei; Wang, Yang; Zhang, Ke-Ren; Lei, Hui-Min; Tang, Ya-Bin; Zhu, Liang			Development and validation of a rapid, robust and sensitive UPLC-QQQ-MS/MS method for simultaneous quantification of GSH metabolism in lung cancer cells	JOURNAL OF CHROMATOGRAPHY B-ANALYTICAL TECHNOLOGIES IN THE BIOMEDICAL AND LIFE SCIENCES												Changes in cellular metabolism accompany tumor therapeutic resistance. Metabolite concentrations specifically reflect the cellular state. Glutathione (GSH) metabolism maintains the redox homeostasis while also confers therapeutic resistance to cancer cells. However, analytical methods for studying GSH metabolism rely on high-resolution-based untargeted metabolomics. Since the aim of untargeted me…																	1570-0232	1873-376X				JUL 1	2020	1148
J	Bakir, S; Capanoglu, E; Hall, RD; de Vos, RCH				Bakir, Sena; Capanoglu, Esra; Hall, Robert D.; de Vos, Ric C. H.			Variation in secondary metabolites in a unique set of tomato accessions collected in Turkey	FOOD CHEMISTRY												In this study, 50 tomato landraces grown in Turkey were investigated in terms of their secondary metabolite profiles. Each accession was planted in 2016 and 2017 in 3 replicates in an open field. In this study, color, pH and brix of the fruit samples were measured and an unbiased LCMS-based metabolomics approach was applied. Based on Principal Components Analysis (PCA) and Hierarchical Cluster An…				Capanoglu, Esra/A-4455-2018	Capanoglu, Esra/0000-0003-0335-9433												0308-8146	1873-7072				JUL 1	2020	317
J	Cavanna, D; Loffi, C; Dall'Asta, C; Suman, M				Cavanna, Daniele; Loffi, Cecilia; Dall'Asta, Chiara; Suman, Michele			A non-targeted high-resolution mass spectrometry approach for the assessment of the geographical origin of durum wheat	FOOD CHEMISTRY					2nd Food Chemistry Conference on Shaping the Future of Food Quality, Safety, Nutrition and Health	SEP 17-19, 2019	Seville, SPAIN					The assessment of durum wheat geographical origin is an important and emerging challenge, due to the added value that a claim of origin could provide to the raw material itself, and subsequently to the final products (i.e. pasta). Up to now, the typical approach presented in literature is the evaluation of different isotopic ratios of the elements, but other techniques could represent an interest…					Suman, Michele/0000-0003-0719-6627; Cavanna, Daniele/0000-0002-8675-9661; Dall'Asta, Chiara/0000-0003-0716-8394												0308-8146	1873-7072				JUL 1	2020	317
J	Belmonte-Sanchez, JR; Romero-Gonzalez, R; Vidal, JLM; Arrebola, FJ; Frenich, AG				Raul Belmonte-Sanchez, Jose; Romero-Gonzalez, Roberto; Martinez Vidal, Jose Luis; Javier Arrebola, Francisco; Garrido Frenich, Antonia			H-1 NMR and multi-technique data fusion as metabolomic tool for the classification of golden rums by multivariate statistical analysis	FOOD CHEMISTRY												H-1 NMR spectroscopy combined with chemometrics was applied for the first time for golden rum classification based on several factors as fermentation barrel, raw material, distillation method and aging. Principal component analysis (PCA) was used to assess the overall structure, and partial least square discriminant analysis (PLSDA) was carried out for the analytical discrimination of rums. Addit…				Frenich, Antonia Garrido/Q-8069-2019; Romero-Gonzalez, R./A-3900-2012	Frenich, Antonia Garrido/0000-0002-7904-7842; Romero-Gonzalez, R./0000-0002-2505-2056												0308-8146	1873-7072				JUL 1	2020	317
J	Xu, L; Xu, ZZ; Wang, X; Wang, BF; Liao, XJ				Xu, Lei; Xu, Zhenzhen; Wang, Xue; Wang, Bingfeng; Liao, Xiaojun			The application of pseudotargeted metabolomics method for fruit juices discrimination	FOOD CHEMISTRY												To optimize and evaluate the pseudotargeted metabolomics for juice discrimination and authentication, five widely consumed fruit (apple, orange, pear, purple grape and mandarin) juices were selected. SWATH-MS data was acquired by various windows being calculated based on total ion current, and then 2310 and 2292 MRM transitions were generated. Most of them (1522 and 1872) were detected in positiv…				Xu, Zhenzhen/AAL-9720-2020	Xu, Zhenzhen/0000-0003-4111-3530												0308-8146	1873-7072				JUN 30	2020	316
J	Kalampokis, IF; Erban, A; Amillis, S; Diallinas, G; Kopka, J; Aliferis, KA				Kalampokis, Ioannis F.; Erban, Alexander; Amillis, Sotirios; Diallinas, George; Kopka, Joachim; Aliferis, Konstantinos A.			Untargeted metabolomics as a hypothesis-generation tool in plant protection product discovery: Highlighting the potential of trehalose and glycerol metabolism of fungal conidiospores as novel targets	METABOLOMICS												Introduction The production of high quality and safe food represents a main priority for the agri-food sector in the effort to sustain the exponentially growing human population. Nonetheless, there are major challenges that require the discovery of new, alternative, and improved plant protection products (PPPs). Focusing on fungal plant pathogens, the dissection of mechanisms that are essential f…					Kalampokis, Ioannis/0000-0003-4976-5269; Diallinas, George/0000-0002-3426-726X; Kopka, Joachim/0000-0001-9675-4883; Erban, Alexander/0000-0003-1794-588X												1573-3882	1573-3890				JUN 29	2020	16	7
J	Majumdar, S; Keller, AA				Majumdar, Sanghamitra; Keller, Arturo A.			Omics to address the opportunities and challenges of nanotechnology in agriculture	CRITICAL REVIEWS IN ENVIRONMENTAL SCIENCE AND TECHNOLOGY												Increasing global food demand, and risks associated with climate change and agrochemicals demand novel and sustainable agricultural practices to improve crop yield and quality. Various strategies using nanotechnology have been explored widely to provide solutions. However, their application in the food industry is constrained by limited understanding of nanomaterial safety. Growing interest in th…				Majumdar, Sanghamitra/ABF-5915-2020; Keller, Arturo A/I-9119-2016	Keller, Arturo A/0000-0002-7638-662X; Majumdar, Sanghamitra/0000-0002-8742-4759												1064-3389	1547-6537					2020
J	Wrobel, K; Esperanza, MG; Barrientos, EY; Escobosa, ARC; Wrobel, K				Wrobel, Kazimierz; Guerrero Esperanza, Moises; Yanez Barrientos, Eunice; Corrales Escobosa, Alma Rosa; Wrobel, Katarzyna			Different approaches in metabolomic analysis of plants exposed to selenium: a comprehensive review	ACTA PHYSIOLOGIAE PLANTARUM												Numerous benefits related with adequate selenium supply are well-documented in all life domains; the most prominent comprise Se participation in antioxidant defense, chemopreventive activity, and alleviation of heavy metal stress. For higher plants both, favorable and toxic effects were reported, depending on the biological species, total Se concentration and on the variety/distribution of its ph…					Wrobel, Katarzyna/0000-0001-5623-7312												0137-5881	1861-1664				JUN 25	2020	42	7
J	Luangwilai, M; Duangmal, K; Chantaprasarn, N; Settachaimongkon, S				Luangwilai, Mayuree; Duangmal, Kiattisak; Chantaprasarn, Nawanon; Settachaimongkon, Sarn			Comparative metabolite profiling of raw milk from subclinical and clinical mastitis cows using(1)H-NMR combined with chemometric analysis	INTERNATIONAL JOURNAL OF FOOD SCIENCE AND TECHNOLOGY												The objectives of this study were to characterise and compare non-volatile metabolite profiles of raw milk from healthy, subclinical and clinical mastitis cows using a non-targeted proton nuclear magnetic resonance (H-1-NMR) metabolomic approach. A total of 46 metabolites were identified. Multivariate analysis allowed discrimination of milk from healthy and mastitis cows according to their(1)H-NM…					Settachaimongkon, Sarn/0000-0003-1119-5918												0950-5423	1365-2621					2020
J	van den Burg, EL; Schoonakker, MP; van Peet, PG; van den Akker-van Marle, ME; van Dijk, KW; Longo, VD; Lamb, HJ; Numans, ME; Pijl, H				van den Burg, Elske L.; Schoonakker, Marjolein P.; van Peet, Petra G.; van den Akker-van Marle, M. Elske.; Willems van Dijk, Ko; Longo, Valter D.; Lamb, Hildo J.; Numans, Mattijs E.; Pijl, Hanno			Fasting in diabetes treatment (FIT) trial: study protocol for a randomised, controlled, assessor-blinded intervention trial on the effects of intermittent use of a fasting-mimicking diet in patients with type 2 diabetes	BMC ENDOCRINE DISORDERS												Background Caloric restriction is an effective way to treat Type 2 diabetes (T2D). However, chronic and severe restriction of food intake is difficult to sustain and is known to promote slower metabolism. Intermittent and frequent fasting can exert similar metabolic effects, but may be even more challenging for most patients. A fasting-mimicking diet (FMD) is low in calories, sugars and proteins,…																		1472-6823				JUN 24	2020	20	1
J	Garcia-Aloy, M; Ulaszewska, M; Franceschi, P; Estruel-Amades, S; Weinert, CH; Tor-Roca, A; Urpi-Sarda, M; Mattivi, F; Andres-Lacueva, C				Garcia-Aloy, Mar; Ulaszewska, Marynka; Franceschi, Pietro; Estruel-Amades, Sheila; Weinert, Christoph H.; Tor-Roca, Alba; Urpi-Sarda, Mireia; Mattivi, Fulvio; Andres-Lacueva, Cristina			Discovery of Intake Biomarkers of Lentils, Chickpeas, and White Beans by Untargeted LC-MS Metabolomics in Serum and Urine	MOLECULAR NUTRITION & FOOD RESEARCH												Scope To identify reliable biomarkers of food intake (BFIs) of pulses. Methods and results A randomized crossover postprandial intervention study is conducted on 11 volunteers who consumed lentils, chickpeas, and white beans. Urine and serum samples are collected at distinct postprandial time points up to 48 h, and analyzed by LC-HR-MS untargeted metabolomics. Hypaphorine, trigonelline, several s…				Urpi-Sarda, Mireia/D-5937-2013; Mattivi, Fulvio/B-7645-2011; Garcia-Aloy, Mar/A-9141-2012; Andres-Lacueva, Cristina/J-3377-2012	Urpi-Sarda, Mireia/0000-0002-4064-5175; Mattivi, Fulvio/0000-0003-4935-5876; Weinert, Christoph/0000-0002-1015-8667; Garcia-Aloy, Mar/0000-0002-1330-6610; Tor-Roca, Alba/0000-0002-0842-2502; Andres-Lacueva, Cristina/0000-0002-8494-4978; Franceschi, Pietro/0000-0001-5711-4429												1613-4125	1613-4133				JUL	2020	64	13
J	Vazquez-Manjarrez, N; Ulaszewska, M; Garcia-Aloy, M; Mattivi, F; Pratico, G; Dragsted, LO; Manach, C				Vazquez-Manjarrez, N.; Ulaszewska, M.; Garcia-Aloy, M.; Mattivi, F.; Pratico, G.; Dragsted, L. O.; Manach, C.			Biomarkers of intake for tropical fruits	GENES AND NUTRITION												Consumption of fruit and vegetable is a key component of a healthy and sustainable diet. However, their accurate dietary assessment remains a challenge. Due to errors in self-reporting methods, the available dietary information is usually biased. Biomarkers of intake constitute objective tools to better reflect the usual or recent consumption of different foods, including fruits and vegetables. P…				Mattivi, Fulvio/B-7645-2011; Vazquez Manjarrez, Natalia/Q-8569-2018	Mattivi, Fulvio/0000-0003-4935-5876; Vazquez Manjarrez, Natalia/0000-0003-3482-3526												1555-8932	1865-3499				JUN 19	2020	15	1
J	Turova, P; Rodin, I; Shpigun, O; Stavrianidi, A				Turova, Polina; Rodin, Igor; Shpigun, Oleg; Stavrianidi, Andrey			A new PARAFAC-based algorithm for HPLC-MS data treatment: herbal extracts identification	PHYTOCHEMICAL ANALYSIS												Introduction Role of highly informative high-performance liquid chromatography mass spectrometry (HPLC-MS) methods in quality control is increasing. Complex herbal products and formulations can simultaneously contain extracts from different plants. Therefore, due to the leads to lack of commercial standards it is important to develop novel approaches for comprehensive treatment of big datasets. O…				Stavrianidi, Andrey/P-1736-2017	Stavrianidi, Andrey/0000-0003-2848-6535												0958-0344	1099-1565				NOV	2020	31	6
J	Castellano-Escuder, P; Gonzalez-Dominguez, R; Wishart, DS; Andres-Lacueva, C; Sanchez-Pla, A				Castellano-Escuder, Pol; Gonzalez-Dominguez, Ral; Wishart, David S.; Andres-Lacueva, Cristina; Sanchez-Pla, Alex			FOBI: an ontology to represent food intake data and associate it with metabolomic data	DATABASE-THE JOURNAL OF BIOLOGICAL DATABASES AND CURATION												Nutrition research can be conducted by using two complementary approaches: (i) traditional self-reporting methods or (ii) via metabolomics techniques to analyze food intake biomarkers in biofluids. However, the complexity and heterogeneity of these two very different types of data often hinder their analysis and integration. To manage this challenge, we have developed a novel ontology that descri…				Wishart, David Scott/ABI-3181-2020; Gonzalez-Dominguez, Raul/E-5125-2016	Gonzalez-Dominguez, Raul/0000-0002-7640-8833												1758-0463					JUN 17	2020
J	Liu, Q; Liu, ML; Wu, SH; Xiao, BW; Wang, XL; Sun, BB; Zhu, LY				Liu, Qing; Liu, Menglin; Wu, Sihan; Xiao, Bowen; Wang, Xiaolei; Sun, Binbin; Zhu, Lingyan			Metabolomics Reveals Antioxidant Stress Responses of Wheat (Triticum aestivum L.) Exposed to Chlorinated Organophosphate Esters	JOURNAL OF AGRICULTURAL AND FOOD CHEMISTRY												In this study, wheat (Triticum aestivum L.) was exposed to three of the most typical chlorinated organophosphate esters (OPEs), which are widely present in farmland soil, at environmental concentrations to assess their accumulation, disruption on metabolism, and oxidative stress in wheat. The three OPEs accumulated distinctly in the root and then translocated to the shoot. After exposure for 7 da…																	0021-8561	1520-5118				JUN 17	2020	68	24
J	Huang, ZR; Deng, JC; Li, QY; Cao, YJ; Lin, YC; Bai, WD; Liu, B; Rao, PF; Ni, L; Lv, XC				Huang, Zi-Rui; Deng, Jia-Cong; Li, Qiu-Yi; Cao, Ying-Jia; Lin, Yi-Chen; Bai, Wei-Dong; Liu, Bin; Rao, Ping-Fan; Ni, Li; Lv, Xu-Cong			Protective Mechanism of Common Buckwheat (Fagopyrum esculentum Moench.) against Nonalcoholic Fatty Liver Disease Associated with Dyslipidemia in Mice Fed a High-Fat and High-Cholesterol Diet	JOURNAL OF AGRICULTURAL AND FOOD CHEMISTRY												This study aimed to investigate the protective mechanism of common buckwheat (Fagopyrum esculentum Moench.) against nonalcoholic fatty liver disease (NAFLD) associated with dyslipidemia in mice that were fed a high-fat and high-cholesterol diet (HFD). Results showed that oral supplementation of common buckwheat significantly improved physiological indexes and biochemical parameters related to dys…					Huang, Zi-Rui/0000-0002-0822-352X												0021-8561	1520-5118				JUN 17	2020	68	24
J	Gonzalez-Dominguez, R; Jauregui, O; Mena, P; Hanhineva, K; Tinahones, FJ; Angelino, D; Andres-Lacueva, C				Gonzalez-Dominguez, Raul; Jauregui, Olga; Mena, Pedro; Hanhineva, Kati; Tinahones, Francisco Jose; Angelino, Donato; Andres-Lacueva, Cristina			Quantifying the human diet in the crosstalk between nutrition and health by multi-targeted metabolomics of food and microbiota-derived metabolites	INTERNATIONAL JOURNAL OF OBESITY												Background Metabolomics is a powerful tool for investigating the association between nutrition and health status. Although urine is commonly employed for studying the metabolism and transformation of food components, the use of blood samples could be preferable to gain new insights into the bioavailability of diet-derived compounds and their involvement in health. However, the chemical complexity…				Angelino, Donato/H-4391-2019; Andres-Lacueva, Cristina/J-3377-2012; Gonzalez-Dominguez, Raul/E-5125-2016	Angelino, Donato/0000-0002-5436-7428; Andres-Lacueva, Cristina/0000-0002-8494-4978; Gonzalez-Dominguez, Raul/0000-0002-7640-8833												0307-0565	1476-5497				DEC	2020	44	12
J	Wang, YL; Song, X; Geng, Y				Wang, Yali; Song, Xiao; Geng, Yue			Effects of IC(50)dose of retinol on metabolomics of RAW264.7 cells	JOURNAL OF FOOD BIOCHEMISTRY												Vitamin A is one of the most multifunctional vitamins in normal human physiology and is involved in several basic physiological processes from embryonic development to adulthood, such as embryogenesis, vision, immunity, cell differentiation, and proliferation. In this study, we conducted(1)H- NMR to evaluate the metabolomic changes in RAW264.7 cells after treatment with retinol at an IC(50)dose t…					, yue/0000-0002-0950-2731												0145-8884	1745-4514				AUG	2020	44	8
J	Hajjar, G; Rizk, T; Bejjani, J; Akoka, S				Hajjar, Ghina; Rizk, Toufic; Bejjani, Joseph; Akoka, Serge			Metabisotopomics of triacylglycerols from animal origin: A simultaneous metabolomic and isotopic profiling using C-13 INEPT	FOOD CHEMISTRY												In previous works, we developed a C-13 NMR method for analyzing triacylglycerols in olive oil using an adiabatic refocused INEPT sequence. This allowed spectral acquisition to be done in only 8 min with sufficient precision for isotopic measurements. In the present study, we made use of the same methodology to investigate the potential of triacylglycerols as source of biomarkers in animal origin …				Bejjani, Joseph/ABG-3083-2020	Bejjani, Joseph/0000-0002-9063-4685												0308-8146	1873-7072				JUN 15	2020	315
J	Sistani, NR; Desalegn, G; Kaul, HP; Wienkoop, S				Sistani, Nima Ranjbar; Desalegn, Getinet; Kaul, Hans-Peter; Wienkoop, Stefanie			Seed Metabolism and Pathogen Resistance Enhancement inPisum sativumDuring Colonization of Arbuscular Mycorrhizal Fungi: An Integrative Metabolomics-Proteomics Approach	FRONTIERS IN PLANT SCIENCE												Pulses are one of the most important categories of food plants, and Pea (Pisum sativumL.) as a member of pulses is considered a key crop for food and feed and sustainable agriculture. Integrative multi-omics and microsymbiont impact studies on the plant's immune system are important steps toward more productive and tolerant food plants and thus will help to find solutions against food poverty.Did…				Wienkoop, Stefanie/H-7509-2014	Wienkoop, Stefanie/0000-0003-3575-813X												1664-462X					JUN 12	2020	11
J	Meoni, G; Tenori, L; Luchinat, C				Meoni, Gaia; Tenori, Leonardo; Luchinat, Claudio			Nuclear Magnetic Resonance-Based Metabolomic Comparison of Breast Milk and Organic and Traditional Formula Milk Brands for Infants and Toddlers	OMICS-A JOURNAL OF INTEGRATIVE BIOLOGY												In recent years, new formula milk (FM) products based on milk from farms that strictly adhere to the organic farming practices became available. However, little is known about the differences in nutritional profile of these organic formulae with respect to traditional ones. We comprehensively evaluated the metabolite profiles of FM with nuclear magnetic resonance (NMR)-based metabolomic analysis.…																	1536-2310	1557-8100				JUL 1	2020	24	7
J	Guo, R; Lu, HT				Guo, Rui; Lu, Haitao			Targeted Metabolomics Revealed the Regulatory Role of Manganese on Small-Molecule Metabolism of Biofilm Formation in Escherichia coli	JOURNAL OF ANALYSIS AND TESTING												Biofilms are special microbial communities produced by many microorganisms, such as bacteria, viruses, and fungi. Biofilms enable the microorganisms to possess the capacity against a diversity of stressful environments. Yet, biofilm formation often causes tough challenges in clinical infections, food quality, and environmental issues, however, the formation mechanism of biofilms are still incompl…				Lu, Haitao/K-9940-2016	Lu, Haitao/0000-0002-5293-4206												2096-241X	2509-4696				JUL	2020	4	3			SI
J	Li, TT; Xu, S; Bi, JL; Huang, ST; Fan, BL; Qian, CQ				Li, Tingting; Xu, Sheng; Bi, Jianli; Huang, Shengtang; Fan, Baolei; Qian, Chunqi			Metabolomics study of polysaccharide extracts from Polygonatum sibiricum in mice based on H-1 NMR technology	JOURNAL OF THE SCIENCE OF FOOD AND AGRICULTURE												BACKGROUND Polygonatum sibiricum Liliaceae perennial herb, as a commonly used medicine and food homologous plant, has been widely used in clinical practice of Chinese medicine since ancient times, with a history of 2000 years. As the main active ingredient, P. sibiricum polysaccharides have important pharmacological effects in blood sugar reduction and antitumor, antioxidant and liver protection.…					Qian, Chunqi/0000-0003-4528-4572												0022-5142	1097-0010				SEP	2020	100	12
J	van Der Hooft, JJJ; Mohimani, H; Bauermeister, A; Dorrestein, PC; Duncan, KR; Medema, MH				van Der Hooft, Justin J. J.; Mohimani, Hosein; Bauermeister, Anelize; Dorrestein, Pieter C.; Duncan, Katherine R.; Medema, Marnix H.			Linking genomics and metabolomics to chart specialized metabolic diversity	CHEMICAL SOCIETY REVIEWS												Microbial and plant specialized metabolites constitute an immense chemical diversity, and play key roles in mediating ecological interactions between organisms. Also referred to as natural products, they have been widely applied in medicine, agriculture, cosmetic and food industries. Traditionally, the main discovery strategies have centered around the use of activity-guided fractionation of meta…				Dorrestein, Pieter/ABF-2930-2020; Bauermeister, Anelize/N-1255-2015; Duncan, Katherine R./M-9460-2016	Bauermeister, Anelize/0000-0001-9731-6172; Medema, Marnix H./0000-0002-2191-2821; van der Hooft, Justin/0000-0002-9340-5511; Duncan, Katherine R./0000-0002-3670-4849												0306-0012	1460-4744				JUN 7	2020	49	11
J	Zhou, XM; Ulaszewska, MM; Cuparencu, C; De Gobba, C; Vazquez-Manjarrez, N; Gurdeniz, G; Chen, J; Mattivi, F; Dragsted, LO				Zhou, Xiaomin; Ulaszewska, Maria M.; Cuparencu, Catalina; De Gobba, Cristian; Vazquez-Manjarrez, Natalia; Gurdeniz, Gozde; Chen, Jie; Mattivi, Fulvio; Dragsted, Lars Ove			Urine Metabolome Profiling Reveals Imprints of Food Heating Processes after Dietary Intervention with Differently Cooked Potatoes	JOURNAL OF AGRICULTURAL AND FOOD CHEMISTRY												Heat treatment is a widely used method for food processing, and the compounds formed by heat processes may serve as biomarkers of heated food intake in nutrition studies. Therefore, we aimed to characterize the differential metabolic signatures resulting from intake of different potato products and identify potential intake biomarkers. In a randomized, controlled, crossover meal study, healthy vo…				De Gobba, Cristian/M-5178-2014; Mattivi, Fulvio/B-7645-2011; Dragsted, Lars Ove/AAT-1713-2020; Cuparencu, Catalina/C-3003-2015; Vazquez Manjarrez, Natalia/Q-8569-2018	De Gobba, Cristian/0000-0002-2774-5876; Mattivi, Fulvio/0000-0003-4935-5876; Dragsted, Lars Ove/0000-0003-0609-6317; Zhou, Xiaomin/0000-0002-7218-8247; Cuparencu, Catalina/0000-0003-3889-5498; Vazquez Manjarrez, Natalia/0000-0003-3482-3526												0021-8561	1520-5118				JUN 3	2020	68	22
J	Maroneze, MM; Caballero-Guerrero, B; Zepka, LQ; Jacob-Lopes, E; Perez-Galvez, A; Roca, M				Manzoni Maroneze, Mariana; Caballero-Guerrero, Belen; Queiroz Zepka, Leila; Jacob-Lopes, Eduardo; Perez-Galvez, Antonio; Roca, Maria			Accomplished High-Resolution Metabolomic and Molecular Studies Identify New Carotenoid Biosynthetic Reactions in Cyanobacteria	JOURNAL OF AGRICULTURAL AND FOOD CHEMISTRY												Cyanobacteria and microalgae are characterized by a rich and varied profile of chlorophyll (8-20 mg/g) and carotenoid (>2.2 mg/g) pigments, being noteworthy material for natural pigment production in the food industry. We propose a systematic workflow that uses high-performance liquid chromatography (HPLC) coupled with high-resolution tandem mass spectrometry in a broadband collision-induced diss…				Perez-Galvez, Antonio/I-4573-2015; Caballero, belen/S-7141-2018; Roca, Maria/H-4361-2015	Perez-Galvez, Antonio/0000-0001-6914-8378; Caballero, belen/0000-0002-9551-9889; Maroneze, Mariana/0000-0002-8157-8992; Roca, Maria/0000-0003-3681-9846												0021-8561	1520-5118				JUN 3	2020	68	22
J	Deblais, L; Kathayat, D; Helmy, YA; Closs, G; Rajashekara, G				Deblais, Loic; Kathayat, Dipak; Helmy, Yosra A.; Closs, Gary, Jr.; Rajashekara, Gireesh			Translating 'big data': better understanding of host-pathogen interactions to control bacterial foodborne pathogens in poultry	ANIMAL HEALTH RESEARCH REVIEWS												Recent technological advances has led to the generation, storage, and sharing of colossal sets of information ('big data'), and the expansion of 'omics' in science. To date, genomics/metagenomics, transcriptomics, proteomics, and metabolomics are arguably the most ground breaking approaches in food and public safety. Here we review some of the recent studies of foodborne pathogens (Campylobacter …					Closs Jr., Gary/0000-0003-3167-0202; Helmy, Yosra A./0000-0003-1470-5418												1466-2523	1475-2654				JUN	2020	21	1
J	Kelman, MJ; Renaud, JB; Seifert, KA; Mack, J; Yeung, KKC; Sumarah, MW				Kelman, Megan J.; Renaud, Justin B.; Seifert, Keith A.; Mack, Jonathan; Yeung, Ken K-C; Sumarah, Mark W.			Chemotaxonomic Profiling of Canadian Alternaria Populations Using High-Resolution Mass Spectrometry	METABOLITES												Alternariaspp. occur as plant pathogens worldwide under field and storage conditions. They lead to food spoilage and also produce several classes of secondary metabolites that contaminate the food production chain. From a food safety perspective, the major challenge of assessing the risk ofAlternariacontamination is the lack of a clear consensus on their species-level taxonomy. Furthermore, there…					Sumarah, Mark/0000-0003-0977-1656													2218-1989				JUN	2020	10	6
J	Mani, V; Lee, SK; Yeo, Y; Hahn, BS				Mani, Vimalraj; Lee, Seon-Kyeong; Yeo, Yunsoo; Hahn, Bum-Soo			A Metabolic Perspective and Opportunities in Pharmacologically Important Safflower	METABOLITES												Safflower (Carthamus tinctoriusL.) has long been grown as a crop due to its commercial utility as oil, animal feed, and pharmacologically significant secondary metabolites. The integration of omics approaches, including genomics, transcriptomics, metabolomics, and proteomics datasets, has provided more comprehensive knowledge of the chemical composition of crop plants for multiple applications. K…					Hahn, Bum-Soo/0000-0002-1747-1875													2218-1989				JUN	2020	10	6
J	Zhang, Q; Xue, XZ; Miao, SM; Cui, JL; Qin, XM				Zhang, Qi; Xue, Xiao-Zan; Miao, Shuang-Man; Cui, Jin-Long; Qin, Xue-Mei			Differential relationship of fungal endophytic communities and metabolic profiling in the stems and roots ofEphedra sinicabased on metagenomics and metabolomics	SYMBIOSIS												Fungal endophytic communities and metabolite profiles in the aerial and underground parts of plants differ exerting complex influences on each other through mechanisms that largely remain unknown.Ephedra sinicais a model for studying the interactions between endophytic fungi in different plant tissues that exhibit contrasting pharmacological activities. In this study, the endophytic fungal commun…					Cui, Jin-Long/0000-0001-5050-3384												0334-5114	1878-7665				JUN	2020	81	2
J	Ahlborn, N; Young, W; Mullaney, J; Samuelsson, LM				Ahlborn, Natalie; Young, Wayne; Mullaney, Jane; Samuelsson, Linda M.			In Vitro Fermentation of Sheep and Cow Milk Using Infant Fecal Bacteria	NUTRIENTS												While human milk is the optimal food for infants, formulas that contain ruminant milk can have an important role where breastfeeding is not possible. In this regard, cow milk is most commonly used. However, recent years have brought interest in other ruminant milk. While many similarities exist between ruminant milk, there are likely enough compositional differences to promote different effects i…					Young, Wayne/0000-0003-0464-2062													2072-6643				JUN	2020	12	6
J	Pourchet, M; Debrauwer, L; Klanova, J; Price, EJ; Covaci, A; Caballero-Casero, N; Oberacher, H; Lamoree, M; Damont, A; Fenaille, F; Vlaanderen, J; Meijer, J; Krauss, M; Sarigiannis, D; Barouki, R; Le Bizec, B; Antignac, JP				Pourchet, Mariane; Debrauwer, Laurent; Klanova, Jana; Price, Elliott J.; Covaci, Adrian; Caballero-Casero, Noelia; Oberacher, Herbert; Lamoree, Marja; Damont, Annelaure; Fenaille, Francois; Vlaanderen, Jelle; Meijer, Jeroen; Krauss, Martin; Sarigiannis, Denis; Barouki, Robert; Le Bizec, Bruno; Antignac, Jean-Philippe			Suspect and non-targeted screening of chemicals of emerging concern for human biomonitoring, environmental health studies and support to risk assessment: From promises to challenges and harmonisation issues	ENVIRONMENT INTERNATIONAL												Large-scale suspect and non-targeted screening approaches based on high-resolution mass spectrometry (HRMS) are today available for chemical profiling and holistic characterisation of biological samples. These advanced techniques allow the simultaneous detection of a large number of chemical features, including markers of human chemical exposure. Such markers are of interest for biomonitoring, en…				Price, Elliott/X-8863-2019; Caballero-Casero, Noelia/AAG-1110-2020; Lamoree, Marja/N-4396-2013	Price, Elliott/0000-0001-5691-7000; Caballero-Casero, Noelia/0000-0002-0662-1815; Vlaanderen, Jelle/0000-0002-9096-692X; Lamoree, Marja/0000-0002-7373-7738; Meijer, Jeroen/0000-0002-4551-6823												0160-4120	1873-6750				JUN	2020	139
J	Ntatsi, G; Aliferis, KA; Panagiotopoulou, A; Rouphael, Y; Savvas, D				Ntatsi, Georgia; Aliferis, Konstantinos A.; Panagiotopoulou, Angeliki; Rouphael, Youssef; Savvas, Dimitrios			H-1 NMR metabolic profiling dataset of spiny chicory (Cichorium spinosum L.) exposed to abiotic stresses	DATA IN BRIEF												The data presented here were derived by H-1 NMR metabolic profiling of stamnagathi (Cichorium spinosum L.) plants following treatments with different isosmotic salt solutions; eight saline nutrient solutions with two different levels of total molar concentrations, which were obtained by adding different amounts of NaCl, KCl, Na2SO4 or CaCl2 to the replenishment nutrient solution, were applied. Th…					Savvas, Dimitrios/0000-0002-0064-7985												2352-3409					JUN	2020	30
J	Azab, SM; de Souza, RJ; Teo, KK; Anand, SS; Williams, NC; Holzschuher, J; McGlory, C; Philips, SM; Britz-McKibbin, P				Azab, Sandi M.; de Souza, Russell J.; Teo, Koon K.; Anand, Sonia S.; Williams, Natalie C.; Holzschuher, Jordan; McGlory, Chris; Philips, Stuart M.; Britz-McKibbin, Philip		FAMILY Investigators	Serum nonesterified fatty acids have utility as dietary biomarkers of fat intake from fish, fish oil, and dairy in women[S]	JOURNAL OF LIPID RESEARCH												Nutritional studies rely on various biological specimens for FA determination, yet it is unclear how levels of serum NEFAs correlate with other circulating lipid pools. Here, we used a high-throughput method (<4 min/sample) based on multisegment injection-nonaqueous capillary electrophoresis-mass spectrometry (MSI-NACE-MS) to investigate whether specific serum NEFAs have utility as biomarkers of …					Britz-McKibbin, Philip/0000-0001-9296-3223												0022-2275	1539-7262				JUN	2020	61	6
J	Su, K; Yi, B; Yao, BQ; Xia, T; Yang, YF; Zhang, ZH; Chen, C				Su, Ke; Yi, Bo; Yao, Bi-qing; Xia, Tian; Yang, Yi-fei; Zhang, Zhi-hao; Chen, Cheng			Liraglutide attenuates renal tubular ectopic lipid deposition in rats with diabetic nephropathy by inhibiting lipid synthesis and promoting lipolysis	PHARMACOLOGICAL RESEARCH												Liraglutide is a new hypoglycemic drug. The previous studies have shown that liraglutide can improve the renal outcomes of patients with type 2 diabetes. Recently, it was approved by the U.S. FDA for used as a weight-loss drugs. However, the mechanism of its improvements of renal function in diabetic nephropathy patients is unclear. In addition, the effect of liraglutide on lipid metabolism is al…																	1043-6618					JUN	2020	156
J	Zeliou, K; Koui, EM; Papaioannou, C; Koulakiotis, NS; Iatrou, G; Tsarbopoulos, A; Papasotiropoulos, V; Lamari, FN				Zeliou, Konstantina; Koui, Eirini-Maria; Papaioannou, Charikleia; Koulakiotis, Nikolaos Stavros; Iatrou, Gregoris; Tsarbopoulos, Anthony; Papasotiropoulos, Vassilis; Lamari, Fotini N.			Metabolomic fingerprinting and genetic discrimination of four Hypericum taxa from Greece	PHYTOCHEMISTRY												Hypericum perforatum has plenty of uses in traditional medicine and is the source of top-selling herbal drugs and food supplements. The secondary metabolite chemistry for most of the nearly 500 Hypericum taxa is still unknown, even though they are used interchangeably. In the present study, we characterized four Hypericum populations from Achaia, Greece, belonging to H. perforatum ssp. veronense,…					Papasotiropoulos, Vasileios/0000-0002-0292-6793; Lamari, Fotini/0000-0002-6938-3500												0031-9422					JUN	2020	174
J	Xu, MY; Sun, YJ; Wang, P; Yang, L; Wu, YJ				Xu, Ming-Yuan; Sun, Ying-Jian; Wang, Pan; Yang, Lin; Wu, Yi-Jun			Metabolomic biomarkers in urine of rats following long-term low-dose exposure of cadmium and/or chlorpyrifos	ECOTOXICOLOGY AND ENVIRONMENTAL SAFETY												Heavy metals and pesticides can be easily enriched in food chains and accumulated in organisms, thus pose significant threat to human health. However, their combined effects for long-term exposure at low dose has not been thoroughly investigated; especially there was no biofluid biomarker available to noninvasively diagnose the toxicosis of the combined exposure of the two chemicals at their low …																	0147-6513	1090-2414				JUN 1	2020	195
J	Shumilina, E; Moller, IA; Dikiy, A				Shumilina, Elena; Moller, Ida Aksland; Dikiy, Alexander			Differentiation of fresh and thawed Atlantic salmon using NMR metabolomics	FOOD CHEMISTRY												NMR metabolomics approach was used to distinguish fresh and thawed Atlantic salmon. Statistical analysis revealed significant differences in the concentration of some metabolites in reference and frozen-thawed fish during its storage. It was found that salmon freezing/thawing caused a significant increase in the concentration of fumarate and phenylalanine in stored salmon muscle. The concentratio…					Shumilina, Elena/0000-0002-6798-2374												0308-8146	1873-7072				JUN 1	2020	314
J	Castro-Oliveira, L; Silva, MO; Carvalho, RDO; Anchieta, A; Benevides, LJ; Oliveira, CJF; Jan, G; Figueiredo, HCP; Azevedo, VAC; Soares, SC				Castro-Oliveira, L.; Silva, M. O.; Carvalho, R. D. O.; Anchieta, A.; Benevides, L. J.; Oliveira, C. J. F.; Jan, G.; Figueiredo, H. C. P.; Azevedo, V. A. C.; Soares, S. C.			Omics of probiotic bacteria: which features to seek?	GENETICS AND MOLECULAR RESEARCH												Probiotics are live nonpathogenic microorganisms extensively used in food, pharmaceutical and medicinal industries. Recently, attention has focused on specific features of probiotics and on the abilities of some long known and recently described species of this group. In general, desired features of probiotics include resistance to acid and bile salts to avoid dysbiosis and induction of immune sy…																		1676-5680				MAY 27	2020	19	2
J	Li, SB; Tian, YF; Jiang, PYZ; Lin, Y; Liu, XL; Yang, HS				Li, Shubo; Tian, Yufeng; Jiang, Pingyingzi; Lin, Ying; Liu, Xiaoling; Yang, Hongshun			Recent advances in the application of metabolomics for food safety control and food quality analyses	CRITICAL REVIEWS IN FOOD SCIENCE AND NUTRITION												As one of the omics fields, metabolomics has unique advantages in facilitating the understanding of physiological and pathological activities in biology, physiology, pathology, and food science. In this review, based on developments in analytical chemistry tools, cheminformatics, and bioinformatics methods, we highlight the current applications of metabolomics in food safety, food authenticity an…				Yang, Hongshun/F-1842-2010	Yang, Hongshun/0000-0002-2965-4353												1040-8398	1549-7852					2020
J	Wang, G; Wang, YX; Man, HZ; Lee, YW; Shi, JR; Xu, JH				Wang, Gang; Wang, Yanxia; Man, Huizi; Lee, Yin-Won; Shi, Jianrong; Xu, Jianhong			Metabolomics-guided analysis reveals a two-step epimerization of deoxynivalenol catalyzed by the bacterial consortium IFSN-C1	APPLIED MICROBIOLOGY AND BIOTECHNOLOGY												Deoxynivalenol (DON) is commonly found in wheat and wheat-derived foods, posing a threat to human health. Biodegradation is an efficient and eco-friendly measure for mycotoxin detoxification. Understanding the mechanism of DON biodegradation is hence of great importance. Herein, we report the application of metabolomics methods for the analysis of DON degradation by a bacterial consortium isolate…				Shi, Jianrong/AAQ-1805-2020													0175-7598	1432-0614				JUL	2020	104	13
J	Novak, J; Skriba, A; Havlicek, V				Novak, Jiri; Skriba, Anton; Havlicek, Vladimir			CycloBranch 2: Molecular Formula Annotations Applied to imzML Data Sets in Bimodal Fusion and LC-MS Data Files	ANALYTICAL CHEMISTRY												Natural product chemistry, microbiology, and food, human, and plant metabolomics represent a few sources of complex metabolomics data generated by mass spectrometry. Among the medley of software tools used to handle these data sets, no universal tool can qualitatively, quantitatively, or statistically address major biological questions or tasks. CydoBranch 2, an open and platform-free software, a…				Havlicek, Vladimir/H-2626-2014; Novak, Jiri/J-8071-2014	Havlicek, Vladimir/0000-0002-8614-7059; Novak, Jiri/0000-0003-1902-4304												0003-2700	1520-6882				MAY 19	2020	92	10
J	dos Santos, SG; Gomes, IF; Golzio, AMFD; Souto, AL; Scotti, MT; Tavares, JF; Gutierrez, SJC; de Almeida, RN; Barbosa, JM; da Silva, MS				dos Santos, Socrates Golzio; Gomes, Isis Fernandes; Fernandes de Oliveira Golzio, Adriana Maria; Souto, Augusto Lopes; Scotti, Marcus Tullius; Tavares, Josean Fechine; Chavez Gutierrez, Stanley Juan; de Almeida, Reinaldo Nobrega; Barbosa-Filho, Jose Maria; da Silva, Marcelo Sobral			Psychopharmacological effects of riparin III from Aniba riparia (Nees) Mez. (Lauraceae) supported by metabolic approach and multivariate data analysis	BMC COMPLEMENTARY MEDICINE AND THERAPIES												Background: Currently there is a high prevalence of humor disorders such as anxiety and depression throughout the world, especially concerning advanced age patients. Aniba riparia (Nees) Mez. (Lauraceae), popular known as louro, can be found from the Amazon through Guianas until the Andes. Previous studies have already reported the isolation of alkamide-type alkaloids such as riparin III (O-methy…				Scotti, Marcus/G-2981-2012	Scotti, Marcus/0000-0003-4863-8057													2662-7671				MAY 16	2020	20	1
J	Brigante, FI; Mas, AL; Pigni, NB; Wunderlin, DA; Baroni, MV				Brigante, Federico, I; Lucini Mas, Agustin; Pigni, Natalia B.; Wunderlin, Daniel A.; Baroni, Maria, V			Targeted metabolomics to assess the authenticity of bakery products containing chia, sesame and flax seeds	FOOD CHEMISTRY												Food fraud is perpetrated with increasing frequency along the food chain, triggering the need for new and modern tools to detect food authenticity. Chia, flax and sesame seeds are well known for the good nutritional characteristics of their oils, but there is a lack of knowledge regarding the authenticity of these seeds and food products containing them as well. In the present work, we propose a …					Pigni, Natalia B./0000-0003-4716-6377												0308-8146	1873-7072				MAY 15	2020	312
J	Rocchetti, G; Giuberti, G; Busconi, M; Marocco, A; Trevisan, M; Lucini, L				Rocchetti, Gabriele; Giuberti, Gianluca; Busconi, Matteo; Marocco, Adriano; Trevisan, Marco; Lucini, Luigi			Pigmented sorghum polyphenols as potential inhibitors of starch digestibility: An in vitro study combining starch digestion and untargeted metabolomics	FOOD CHEMISTRY												Polyphenols from five pigmented sorghum (PS) flours were in vitro evaluated as possible modulators of starch digestibility. White sorghum (WS) flour was used as control. Untargeted metabolomics depicted the phenolic composition of raw and cooked flours (obtained through heating at 100 degrees C for 30 min in water) highlighting differences in flavonoids and phenolic acids. Raw PS flours were char…				Lucini, Luigi/L-1503-2013	Lucini, Luigi/0000-0002-5133-9464; Rocchetti, Gabriele/0000-0003-3488-4513; Giuberti, Gianluca/0000-0002-0135-1609												0308-8146	1873-7072				MAY 15	2020	312
J	Anzian, A; Muhialdin, BJ; Mohammed, NK; Kadum, H; Marzlan, AA; Sukor, R; Hussin, ASM				Anzian, Aliaa; Muhialdin, Belal J.; Mohammed, Nameer Khairullah; Kadum, Hana; Marzlan, Anis Asyila; Sukor, Rashidah; Hussin, Anis Shobirin Meor			Antibacterial Activity and Metabolomics Profiling of Torch Ginger (Etlingera elatior Jack) Flower Oil Extracted Using Subcritical Carbon Dioxide (CO2)	EVIDENCE-BASED COMPLEMENTARY AND ALTERNATIVE MEDICINE												The aim of this study was to identify the bioactive compound and evaluate the antibacterial activity of torch ginger flower oil extracted using subcritical carbon dioxide. The antibacterial activity was evaluated in agar diffusion assay, while MIC and MBC were determined using the microdilution broth assay. The essential oil was subjected to metabolomics profiling using GC-MS and(1)H-NMR techniqu…				Muhialdin, Belal J./M-9112-2017; Mohammed, Nameer Khairullah/L-3283-2019	Muhialdin, Belal J./0000-0003-4684-536X; Mohammed, Nameer Khairullah/0000-0002-9202-0281												1741-427X	1741-4288				MAY 14	2020	2020
J	Aliferis, KA; Bernard-Perron, D				Aliferis, Konstantinos A.; Bernard-Perron, David			Cannabinomics: Application of Metabolomics in Cannabis (Cannabis sativa L.) Research and Development	FRONTIERS IN PLANT SCIENCE												Cannabis (Cannabis sativa L.) is a complex, polymorphic plant species, which produces a vast array of bioactive metabolites, the two major chemical groups being cannabinoids and terpenoids. Nonetheless, the psychoactive cannabinoid tetrahydrocannabinol (Delta(9)-THC) and the non-psychoactive cannabidiol (CBD), are the two major cannabinoids that have monopolized the research interest. Currently, …																	1664-462X					MAY 8	2020	11
J	Kalra, R; Conlan, XA; Goel, M				Kalra, Rishu; Conlan, Xavier A.; Goel, Mayurika			Fungi as a Potential Source of Pigments: Harnessing Filamentous Fungi	FRONTIERS IN CHEMISTRY												The growing concern over the harmful effects of synthetic colorants on both the consumer and the environment has raised a strong interest in natural coloring alternatives. As a result the worldwide demand for colorants of natural origin is rapidly increasing in the food, cosmetic and textile sectors. Natural colorants have the capacity to be used for a variety of industrial applications, for inst…					Conlan, Xavier/0000-0003-0829-0551												2296-2646					MAY 8	2020	8
J	Li, N; Yan, FF; Wang, NN; Song, Y; Yue, YX; Guan, JQ; Li, BL; Huo, GC				Li, Na; Yan, Fenfen; Wang, Nana; Song, Yue; Yue, Yingxue; Guan, Jiaqi; Li, Bailiang; Huo, Guicheng			Distinct Gut Microbiota and Metabolite Profiles Induced by Different Feeding Methods in Healthy Chinese Infants	FRONTIERS IN MICROBIOLOGY												Human milk is closely correlated with infant gut microbiota and is important for infant development. However, most infants receive exclusively insufficient breast milk, and the discordance between effects of commercial formula and human milk exists. To elucidate the differences induced by various feeding methods, we determined microbiota and metabolites composition in fecal samples from 77 health…																	1664-302X					MAY 6	2020	11
J	Maccelli, A; Cesa, S; Cairone, F; Secci, D; Menghini, L; Chiavarino, B; Fornarini, S; Crestoni, ME; Locatelli, M				Maccelli, Alessandro; Cesa, Stefania; Cairone, Francesco; Secci, Daniela; Menghini, Luigi; Chiavarino, Barbara; Fornarini, Simonetta; Crestoni, Maria Elisa; Locatelli, Marcello			Metabolic profiling of different wild and cultivated Allium species based on high-resolution mass spectrometry, high-performance liquid chromatography-photodiode array detector, and color analysis	JOURNAL OF MASS SPECTROMETRY												Many plants of the genus Allium are widely cultivated and consumed for their nutraceutical and health-enhancing bioactive components effective in many metabolic and infectious diseases. In particular, Allium sativum L. (garlic), the most economically important Allium species, is known to present volatile, comparatively polar sulfur-containing compounds responsible for both the typical garlic arom…				; Locatelli, Marcello/K-8569-2016	Cesa, Stefania/0000-0002-8649-0017; Maccelli, Alessandro/0000-0003-2725-1961; Locatelli, Marcello/0000-0002-0840-825X; Cairone, Francesco/0000-0002-9618-1410; CRESTONI, MARIA ELISA/0000-0002-0991-5034; FORNARINI, Simonetta/0000-0002-6312-5738; Chiavarino, Barbara/0000-0002-1585-7061												1076-5174	1096-9888				NOV	2020	55	11
J	Harrison, BR; Wang, L; Gajda, E; Hoffman, EV; Chung, BY; Pletcher, SD; Raftery, D; Promislow, DEL				Harrison, Benjamin R.; Wang, Lu; Gajda, Erika; Hoffman, Elise, V; Chung, Brian Y.; Pletcher, Scott D.; Raftery, Daniel; Promislow, Daniel E. L.			The metabolome as a link in the genotype-phenotype map for peroxide resistance in the fruit fly, Drosophila melanogaster	BMC GENOMICS												Background Genetic association studies that seek to explain the inheritance of complex traits typically fail to explain a majority of the heritability of the trait under study. Thus, we are left with a gap in the map from genotype to phenotype. Several approaches have been used to fill this gap, including those that attempt to map endophenotype such as the transcriptome, proteome or metabolome, t…																	1471-2164					MAY 4	2020	21	1
J	Duthe, V; Defossez, E; van der Westhuizen, R; Glauser, G; Rasmann, S				Duthe, Vanessa; Defossez, Emmanuel; van der Westhuizen, Rickert; Glauser, Gaetan; Rasmann, Sergio			Out of scale out of place: Black rhino forage preference across the hierarchical organization of the savanna ecosystem	CONSERVATION SCIENCE AND PRACTICE												The successful conservation plans of megaherbivores necessitate precisely characterizing their ecological needs in order to optimize reproduction rates and reintroduction plans. The black rhino (Diceros bicornis L.) is among the most endangered species of megaherbivores in Africa and its conservation relies on nature reserves that are bound and habitat-restricted. Therefore, identifying the optim…				defossez, emmanuel/ABE-9799-2020	defossez, emmanuel/0000-0002-3279-9190													2578-4854				MAY	2020	2	5
J	Hamid, SS; Wakayama, M; Ashino, Y; Kadowaki, R; Soga, T; Tomita, M				Hamid, Shahlizah Sahul; Wakayama, Masataka; Ashino, Yujin; Kadowaki, Rie; Soga, Tomoyoshi; Tomita, Masaru			Effect of blanching on the concentration of metabolites in two parts of Undaria pinnatifida, Wakame (leaf) and Mekabu (sporophyll)	ALGAL RESEARCH-BIOMASS BIOFUELS AND BIOPRODUCTS												Undaria pinnatifida is a seaweed native to Japan, where it is cultivated and sold commercially as food. Fresh seaweed commonly blanches before consumption. However, the effects of blanching on metabolites present in different parts of U. pinnatifida, namely, Wakame (leaf) and Mekabu (sporophyll), are not well understood. Here, we investigated changes in metabolites in these two seaweed parts afte…				Wakayama, Masataka/A-8854-2012	Wakayama, Masataka/0000-0002-3556-2404												2211-9264					MAY	2020	47
J	Malechaux, A; Le Dreau, Y; Artaud, J; Dupuy, N				Malechaux, Astrid; Le Dreau, Yveline; Artaud, Jacques; Dupuy, Nathalie			Exploring the Scientific Interest for Olive Oil Origin: A Bibliometric Study from 1991 to 2018	FOODS												The authenticity and traceability of olive oils have been a growing concern over the past decades, generating numerous scientific studies. This article applies the tools of bibliometric analyses to explore the evolution and strategic orientation of the research focused on olive oil geographical and varietal origins. A corpus of 732 papers published in 178 different journals between 1991 and 2018 …					Dupuy, Nathalie/0000-0002-8739-2689; Malechaux, Astrid/0000-0002-4140-9596													2304-8158				MAY	2020	9	5
J	Liu, J; Kang, R; Liu, Y; Wu, KX; Yan, X; Song, Y; Pan, LB; Tang, ZH				Liu, Jia; Kang, Rui; Liu, Yang; Wu, Ke-Xin; Yan, Xue; Song, Ying; Pan, Li-Ben; Tang, Zhong-Hua			Differential Metabolite Accumulation in Different Tissues ofGleditsia sinensisunder Water Stress and Rehydration Conditions	FORESTS												Gleditsia sinensisLam. is a woody species that can tolerate various drought conditions and has been widely used in all aspects of life, including medicine, food, cleaning products, and landscaping. However, few reports have focused on the regulatory mechanism of the drought response inG. sinensis. To understand the metabolic basis of theGleditsia sinensisdrought response, different tissues were s…					Tang, Zhonghua/0000-0003-3278-5861													1999-4907				MAY	2020	11	5
J	Muroya, S; Ueda, S; Komatsu, T; Miyakawa, T; Ertbjerg, P				Muroya, Susumu; Ueda, Shuji; Komatsu, Tomohiko; Miyakawa, Takuya; Ertbjerg, Per			MEATabolomics: Muscle and Meat Metabolomics in Domestic Animals	METABOLITES												In the past decades, metabolomics has been used to comprehensively understand a variety of food materials for improvement and assessment of food quality. Farm animal skeletal muscles and meat are one of the major targets of metabolomics for the characterization of meat and the exploration of biomarkers in the production system. For identification of potential biomarkers to control meat quality, s…					Komatsu, Tomohiko/0000-0002-8578-4267; Ertbjerg, Per/0000-0001-7628-9718; Muroya, Susumu/0000-0002-2376-9352													2218-1989				MAY	2020	10	5
J	Pavagadhi, S; Swarup, S				Pavagadhi, Shruti; Swarup, Sanjay			Metabolomics for Evaluating Flavor-Associated Metabolites in Plant-Based Products	METABOLITES												Plant-based diets (PBDs) are associated with environmental benefits, human health promotion and animal welfare. There is a worldwide shift towards PBDs, evident from the increased global demand for fresh plant-based products (PBPs). Such shifts in dietary preferences accompanied by evolving food palates, create opportunities to leverage technological advancements and strict quality controls in de…					Pavagadhi, Shruti/0000-0003-2084-3948													2218-1989				MAY	2020	10	5
J	Saito, K; Hattori, K; Andou, T; Satomi, Y; Gotou, M; Kobayashi, H; Hidese, S; Kunugi, H				Saito, Kosuke; Hattori, Kotaro; Andou, Tomohiro; Satomi, Yoshinori; Gotou, Masamitsu; Kobayashi, Hiroyuki; Hidese, Shinsuke; Kunugi, Hiroshi			Characterization of Postprandial Effects on CSF Metabolomics: A Pilot Study with Parallel Comparison to Plasma	METABOLITES												Cerebrospinal fluid (CSF) metabolites reflect biochemical diffusion/export from the brain and possibly serve as biomarkers related to brain disease severity, pathophysiology, and therapeutic efficacy/toxicity. Metabolomic studies using blood matrices have demonstrated interindividual and preanalytical variation of blood metabolites, whereas those of CSF metabolites remain unclear. In this study, …					Satomi, Yoshinori/0000-0002-8991-1040; Saito, Kosuke/0000-0002-1035-3454; Hidese, Shinsuke/0000-0001-7541-2075; Kunugi, Hiroshi/0000-0002-7209-3790; Kobayashi, Hiroyuki/0000-0002-6406-4949													2218-1989				MAY	2020	10	5
J	Schaarschmidt, S; Lawas, LMF; Glaubitz, U; Li, X; Erban, A; Kopka, J; Jagadish, SVK; Hincha, DK; Zuther, E				Schaarschmidt, Stephanie; Lawas, Lovely Mae F.; Glaubitz, Ulrike; Li, Xia; Erban, Alexander; Kopka, Joachim; Jagadish, S. V. Krishna; Hincha, Dirk K.; Zuther, Ellen			Season Affects Yield and Metabolic Profiles of Rice (Oryza sativa) under High Night Temperature Stress in the Field	INTERNATIONAL JOURNAL OF MOLECULAR SCIENCES												Rice (Oryza sativa) is the main food source for more than 3.5 billion people in the world. Global climate change is having a strong negative effect on rice production. One of the climatic factors impacting rice yield is asymmetric warming, i.e., the stronger increase in nighttime as compared to daytime temperatures. Little is known of the metabolic responses of rice to high night temperature (HNT…				Glaubitz, Ulrike/ABD-8664-2020; Schaarschmidt, Stephanie/ABE-6720-2020	Schaarschmidt, Stephanie/0000-0002-1676-4713; Zuther, Ellen/0000-0002-7446-0515; Lawas, Lovely Mae/0000-0001-9141-1304													1422-0067				MAY	2020	21	9
J	Wen, DL; Liu, Y; Yu, Q				Wen, Dongling; Liu, Yue; Yu, Qian			Metabolomic approach to measuring quality of chilled chicken meat during storage	POULTRY SCIENCE												The metabolites of stored, chilled chicken meat were analyzed using liquid chromatographmass spectrometry and metabolomics. The results showed significant differences in the metabolites of chicken meat stored at 4 degrees C for 0 D and meat stored for longer periods of 2 D, 4 D, 6 D, and 10 D, when analyzed based on a variable of importance >2 and P<0.05. These changed metabolites included amino …																		1525-3171				MAY	2020	99	5
J	Pimentel, G; Burnand, D; Munger, LH; Pralong, FP; Vionnet, N; Portmann, R; Vergeres, G				Pimentel, Gregory; Burnand, David; Muenger, Linda H.; Pralong, Francois P.; Vionnet, Nathalie; Portmann, Reto; Vergeres, Guy			Identification of Milk and Cheese Intake Biomarkers in Healthy Adults Reveals High Interindividual Variability of Lewis System-Related Oligosaccharides	JOURNAL OF NUTRITION												Background: The use of biomarkers of food intake (BFIs) in blood and urine has shown great promise for assessing dietary intake and complementing traditional dietary assessment tools whose use is prone to misreporting. Objectives: Untargeted LC-MS metabolomics was applied to identify candidate BFIs for assessing the intake of milk and cheese and to explore the metabolic response to the ingestion …				; Portmann, Reto/K-9122-2017	Pimentel, Gregory/0000-0003-3687-3519; Portmann, Reto/0000-0001-8979-7439; Vionnet, Nathalie/0000-0002-5420-8216; Munger, Linda/0000-0002-0550-1651												0022-3166	1541-6100				MAY	2020	150	5
J	Hruby, A; Dennis, C; Jacques, PF				Hruby, Adela; Dennis, Courtney; Jacques, Paul F.			Dairy Intake in 2 American Adult Cohorts Associates with Novel and Known Targeted and Nontargeted Circulating Metabolites	JOURNAL OF NUTRITION												Background: The role of dairy in health can be elucidated by investigating circulating metabolites associated with intake. Objectives: We sought to identify metabolites associated with quantity and type of dairy intake in the Framingham Heart Study Offspring and Third Generation (Gen3) cohorts. Methods: Dairy intake (total dairy, milk, cheese, yogurt, and cream/butter) was analyzed in relation to…																	0022-3166	1541-6100				MAY	2020	150	5
J	Smith, E; Ottosson, F; Hellstrand, S; Ericson, U; Orho-Melander, M; Fernandez, C; Melander, O				Smith, Einar; Ottosson, Filip; Hellstrand, Sophie; Ericson, Ulrika; Orho-Melander, Marju; Fernandez, Celine; Melander, Olle			Ergothioneine is associated with reduced mortality and decreased risk of cardiovascular disease	HEART												Objectives We recently identified a health conscious food pattern (HCFP) associated with reduced risk of cardiometabolic disease. However, the molecular events linking the healthy food pattern to reduced risk of cardiometabolic disease are unknown. Our aim was to identify plasma metabolites associated with the HCFP and test if such metabolites predict cardiometabolic disease and mortality. Method…				Smith, Einar/AAE-3266-2020; Fernandez, Celine/ABH-9332-2020	Smith, Einar/0000-0002-4150-2459; Fernandez, Celine/0000-0003-1290-4982; Ottosson, Filip/0000-0002-8312-3545												1355-6037	1468-201X				MAY	2020	106	9
J	Tabung, FK; Liang, LM; Huang, TY; Balasubramanian, R; Zhao, YB; Chandler, PD; Manson, JE; Feliciano, EMC; Hayden, KM; Van Horn, L; Clish, CB; Giovannucci, EL; Rexrode, KM				Tabung, Fred K.; Liang, Liming; Huang, Tianyi; Balasubramanian, Raji; Zhao, Yibai; Chandler, Paulette D.; Manson, JoAnn E.; Feliciano, Elizabeth M. Cespedes; Hayden, Kathleen M.; Van Horn, Linda; Clish, Clary B.; Giovannucci, Edward L.; Rexrode, Kathryn M.			Identifying metabolomic profiles of inflammatory diets in postmenopausal women	CLINICAL NUTRITION												Background: We previously showed that a food-based empirical dietary inflammatory pattern (EDIP) score is associated with circulating inflammatory biomarkers. Metabolomic profiling of inflammatory diets may therefore provide insights on mechanisms contributing to disease etiology and prognosis. We aimed to elucidate metabolites associated with inflammatory diets among postmenopausal women, utiliz…				Hayden, Kathleen/AAW-4411-2020	Chandler, Paulette/0000-0002-4213-1215; Clish, Clary/0000-0001-8259-9245; Huang, Tianyi/0000-0001-8420-9167; Cespedes Feliciano, Elizabeth/0000-0003-1192-4017; Rexrode, Kathryn/0000-0003-3387-8429; Van Horn, Linda/0000-0002-1362-5806												0261-5614	1532-1983				MAY	2020	39	5
J	Di Nunzio, M; Picone, G; Pasini, F; Chiarello, E; Caboni, MF; Capozzi, F; Gianotti, A; Bordoni, A				Di Nunzio, Mattia; Picone, Gianfranco; Pasini, Federica; Chiarello, Elena; Caboni, Maria Fiorenza; Capozzi, Francesco; Gianotti, Andrea; Bordoni, Alessandra			Olive oil by-product as functional ingredient in bakery products. Influence of processing and evaluation of biological effects	FOOD RESEARCH INTERNATIONAL												Nowadays, the strong demand for adequate nutrition is accompanied by concern about environmental pollution and there is a considerable emphasis on the recovery and recycling of food by-products and wastes. In this study, we focused on the exploitation of olive pomace as functional ingredient in biscuits and bread. Standard and enriched bakery products were made using different flours and fermenta…				Bordoni, Alessandra/J-3047-2012; Capozzi, Francesco/A-7870-2008; Gianotti, Andrea/Y-3887-2019	Capozzi, Francesco/0000-0002-5543-2359; Gianotti, Andrea/0000-0002-8847-6251; PASINI, FEDERICA/0000-0003-3452-5801; Bordoni, Alessandra/0000-0003-4579-1662												0963-9969	1873-7145				MAY	2020	131
J	Lv, WS; Lin, T; Ren, ZY; Jiang, YQ; Zhang, J; Bi, FJ; Gu, LH; Hou, HC; He, JN				Lv, Weisheng; Lin, Tong; Ren, Zhongyuan; Jiang, Yingqiao; Zhang, Jun; Bi, Fujun; Gu, Lihong; Hou, Huichan; He, Jinna			Rapid discrimination of Citrus reticulata 'Chachi' by headspace-gas chromatography-ion mobility spectrometry fingerprints combined with principal component analysis	FOOD RESEARCH INTERNATIONAL												Dried pericarps of Citrus reticulata 'Chachi', named Guangchenpi (GCP), have been used as both food and medicine in China for centuries. Due to its special flavour and taste, the price of GCP is much higher than those of dried pericarps from other Citrus reticulata Blanco varieties (collectively called Chenpi, CP). Therefore, some CP have been disguised has GCP by dishonest businessmen to obtain …																	0963-9969	1873-7145				MAY	2020	131
J	White, CJ; Lee, J; Choi, J; Chu, T; Scafidi, S; Wolfgang, MJ				White, Cory J.; Lee, Jieun; Choi, Joseph; Chu, Tiffany; Scafidi, Susanna; Wolfgang, Michael J.			Determining the Bioenergetic Capacity for Fatty Acid Oxidation in the Mammalian Nervous System	MOLECULAR AND CELLULAR BIOLOGY												The metabolic state of the brain can greatly impact neurologic function. Evidence of this includes the therapeutic benefit of a ketogenic diet in neurologic diseases, including epilepsy. However, brain lipid bioenergetics remain largely uncharacterized. The existence, capacity, and relevance of mitochondrial fatty acid beta-oxidation (FAO) in the brain are highly controversial, with few genetic t…					Chu, Tiffany/0000-0001-7012-1543; White, Cory/0000-0003-3350-2835												0270-7306	1098-5549				MAY	2020	40	10
J	Huang, JF; Zhao, Q; Dai, MY; Xiao, XR; Zhang, T; Zhu, WF; Li, F				Huang, Jian-Feng; Zhao, Qi; Dai, Man-Yun; Xiao, Xue-Rong; Zhang, Ting; Zhu, Wei-Feng; Li, Fei			Gut microbiota protects from triptolide-induced hepatotoxicity: Key role of propionate and its downstream signalling events	PHARMACOLOGICAL RESEARCH												As a potential drug for treating inflammatory, autoimmune diseases and cancers, triptolide (TP) is greatly limited in clinical practice due to its severe toxicity, particularly for liver injury. Recently, metabolic homeostasis was vitally linked to drug-induced liver injury and gut microbiota was established to play an important role. In this study, we aimed to investigate the functions of gut mi…																	1043-6618					MAY	2020	155
J	Francois, G; Fabrice, V; Didier, M				Francois, Guyon; Fabrice, Vaillant; Didier, Montet			Traceability of fruits and vegetables	PHYTOCHEMISTRY												Food safety and traceability are nowadays a constant concern for consumers, and indeed for all actors in the food chain, including those involved in the fruit and vegetable sector. For the EU, the principles and legal requirements of traceability are set out in Regulation 178/2002. Currently however the regulation does not describe any analytical traceability tools. Furthermore, traceability syst…																	0031-9422					MAY	2020	173
J	Feng, ZH; Gao, ZF; Jiao, X; Shi, JF; Wang, RF				Feng, Zhihong; Gao, Zhenfeng; Jiao, Xuan; Shi, Junfeng; Wang, Rufu			Widely targeted metabolomic analysis of active compounds at different maturity stages of 'Hupingzao' jujube	JOURNAL OF FOOD COMPOSITION AND ANALYSIS												Understanding the variation in active ingredients of 'Hupingzao' during maturity is important for the development of functional jujube products and the efficient use of 'Hupingzao' resources. We investigated the metabolic variation of active ingredients of 'Hupingzao' at different maturity stages (S1-S5) using widely targeted metabolites. In total, 406 compounds were detected, 191 were annotated …																	0889-1575	1096-0481				MAY	2020	88
J	Fan, MC; Lian, WJ; Li, TT; Fan, YH; Rao, ZM; Li, Y; Qian, HF; Zhang, H; Wu, GC; Qi, XG; Wang, L				Fan, Mingcong; Lian, Weijia; Li, Tingting; Fan, Yihui; Rao, Zhiming; Li, Yan; Qian, Haifeng; Zhang, Hui; Wu, Gangcheng; Qi, Xiguang; Wang, Li			Metabolomics approach reveals discriminatory metabolites associating with the blue pigments from Vaccinium bracteatum thunb. Leaves at different growth stages	INDUSTRIAL CROPS AND PRODUCTS												Vaccinium bracteatum Thunb. leaf is a valuable source of natural pigment to dye food, hair, and clothing for a thousand of years in China. However, the seasonal differences of blue hue of pigments have not been fully demonstrated. In this research, V. bracteatum Thumb. leaves were collected from eight months for metabolite analysis. The global metabolic profile in leaves was examined to distingui…																	0926-6690	1872-633X				MAY	2020	147
J	Farag, MA; Abdelwareth, A; Sallam, IE; el Shorbagi, M; Jehmlich, N; Fritz-Wallace, K; Schape, SS; Rolle-Kampczyk, U; Ehrlich, A; Wessjohann, LA; von Bergen, M				Farag, Mohamed A.; Abdelwareth, Amr; Sallam, Ibrahim E.; el Shorbagi, Mohamed; Jehmlich, Nico; Fritz-Wallace, Katarina; Schaepe, Stephanie Serena; Rolle-Kampczyk, Ulrike; Ehrlich, Anja; Wessjohann, Ludger A.; von Bergen, Martin			Metabolomics reveals impact of seven functional foods on metabolic pathways in a gut microbiota model	JOURNAL OF ADVANCED RESEARCH												Functional food defined as dietary supplements that in addition to their nutritional values, can beneficially modulate body functions becomes more and more popular but the reaction of the intestinal microbiota to it is largely unknown. In order to analyse the impact of functional food on the microbiota itself it is necessary to focus on the physiology of the microbiota, which can be assessed in a…					Wessjohann, Ludger A./0000-0003-2060-8235; Shorbagi, Mohamed/0000-0001-5314-3230; Sallam, Ibrahim/0000-0001-6983-292X												2090-1232	2090-1224				MAY	2020	23
J	Di Ottavio, F; Gauglitz, JM; Ernst, M; Panitchpakdi, MW; Fanti, F; Compagnone, D; Dorrestein, PC; Sergi, M				Di Ottavio, Francesca; Gauglitz, Julia M.; Ernst, Madeleine; Panitchpakdi, Morgan W.; Fanti, Federico; Compagnone, Dario; Dorrestein, Pieter C.; Sergi, Manuel			A UHPLC-HRMS based metabolomics and chemoinformatics approach to chemically distinguish 'super foods' from a variety of plant-based foods	FOOD CHEMISTRY												The aim of this study was to investigate if the declared benefits associated with superfoods are related to a specific molecular composition. For this purpose, untargeted metabolomics and molecular networking were used to obtain an overview of all features, focusing on compounds with anti-inflammatory, antioxidant or antimicrobial properties. 565 plant-based food samples were analyzed using UHPLC…				Sergi, Manuel/ABC-4334-2020; Dorrestein, Pieter/ABF-2930-2020; Ernst, Madeleine/E-4192-2015	Gauglitz, Julia/0000-0003-3146-2489; Compagnone, Dario/0000-0001-7849-8943; Ernst, Madeleine/0000-0001-9530-3837												0308-8146	1873-7072				MAY	2020	313
J	Wallace, ED; Todd, DA; Harnly, JM; Cech, NB; Kellogg, JJ				Wallace, E. Diane; Todd, Daniel A.; Harnly, James M.; Cech, Nadja B.; Kellogg, Joshua J.			Identification of adulteration in botanical samples with untargeted metabolomics	ANALYTICAL AND BIOANALYTICAL CHEMISTRY												Adulteration remains an issue in the dietary supplement industry, including botanical supplements. While it is common to employ a targeted analysis to detect known adulterants, this is difficult when little is known about the sample set. With this study, untargeted metabolomics using liquid chromatography coupled to ultraviolet-visible spectroscopy (LC-UV) or high-resolution mass spectrometry (LC…				Kellogg, Josh/W-4543-2018	Kellogg, Josh/0000-0001-8685-0353												1618-2642	1618-2650				JUL	2020	412	18			SI
J	Bai, L; Gao, MX; Cheng, XM; Kang, GB; Cao, XC; Huang, H				Bai Liang; Gao Mengxue; Cheng Xiaoming; Kang Guangbo; Cao Xiaocang; Huang He			Engineered butyrate-producing bacteria prevents high fat diet-induced obesity in mice	MICROBIAL CELL FACTORIES												Background Obesity is a major problem worldwide and severely affects public safety. As a metabolite of gut microbiota, endogenous butyric acid participates in energy and material metabolism. Considering the serious side effects and weight regain associated with existing weight loss interventions, novel strategies are urgently needed for prevention and treatment of obesity. Results In the present …					Huang, He/0000-0003-3008-4869; Kang, Guangbo/0000-0001-5353-9788													1475-2859				APR 25	2020	19	1
J	Feng, Z; Ding, CQ; Li, WH; Wang, DC; Cui, D				Feng, Zhe; Ding, Chengqiao; Li, Weihao; Wang, Dachen; Cui, Di			Applications of metabolomics in the research of soybean plant under abiotic stress	FOOD CHEMISTRY												Qualitative and quantitative metabolomics analysis of all small-molecule metabolites in organisms is an emerging omics technology alongside genomics and proteomics. Plant metabolites are extremely diverse both within species and in terms of their physiological function. Plant metabolomics studies use mainly liquid/gas chromatography-mass spectrometry (LC/GC-MS) and nuclear magnetic resonance (NMR…																	0308-8146	1873-7072				APR 25	2020	310
J	Zhao, SM; Liu, HY; Su, ZH; Khoo, C; Gu, LW				Zhao, Shaomin; Liu, Haiyan; Su, Zhihua; Khoo, Christina; Gu, Liwei			Identifying Cranberry Juice Consumers with Predictive OPLS-DA Models of Plasma Metabolome and Validation of Cranberry Juice Intake Biomarkers in a Double-Blinded, Randomized, Placebo-Controlled, Cross-Over Study	MOLECULAR NUTRITION & FOOD RESEARCH												Scope Methods to verify cranberry juice consumption are lacking. Predictive multivariate models built upon validated biomarkers may help to verify human consumption of a food using a nutrimetabolomics approach. Methods A 21-day double-blinded, randomized, placebo-controlled, cross-over study was conducted among healthy young women aged 1829. Plasma was collected at baseline and after 3-day and 21…																	1613-4125	1613-4133				JUN	2020	64	11
J	Tan, GL; Hu, M; Li, XY; Pan, ZQ; Li, M; Li, L; Yang, MX				Tan, Guiliang; Hu, Min; Li, Xueyan; Pan, Ziqiang; Li, Mei; Li, Lin; Yang, Maoxun			High-Throughput Sequencing and Metabolomics Reveal Differences in Bacterial Diversity and Metabolites Between Red and White Sufu	FRONTIERS IN MICROBIOLOGY												Sufu is a traditional fermented soybean food produced in China. However, the microbial compositions and metabolites of different types of sufu have not been studied in detail. Accordingly, in this study, we evaluated the differences in bacterial communities and metabolites between commercial red sufu (RS) and white sufu (WS). Principal coordinate analysis and the unweighted pair group method with…																	1664-302X					APR 22	2020	11
J	Wang, X; Bai, JH; Wang, W; Zhang, GL; Yin, S; Wang, DW				Wang, Xin; Bai, Junhong; Wang, Wei; Zhang, Guangliang; Yin, Shuo; Wang, Dawei			A comparative metabolomics analysis of the halophyte Suaeda salsa and Salicornia europaea	ENVIRONMENTAL GEOCHEMISTRY AND HEALTH												Suaeda salsa and Salicornia europaea are both annual herbaceous species belonging to the Chenopodiaceae family, and often grow together through our observations in the Yellow River Delta Nature Reserve, and could be used as raw material to produce food and beverages in food industry due to its high nutritional value. In this study, we adopted widely targeted metabolomics to identify 822 and 694 m…					Bai, Junhong/0000-0003-2613-2143												0269-4042	1573-2983					2020
J	Seybold, H; Demetrowitsch, TJ; Hassani, MA; Szymczak, S; Reim, E; Haueisen, J; Lubbers, L; Ruhlemann, M; Franke, A; Schwarz, K; Stukenbrock, EH				Seybold, Heike; Demetrowitsch, Tobias J.; Hassani, M. Amine; Szymczak, Silke; Reim, Ekaterina; Haueisen, Janine; Lubbers, Luisa; Ruhlemann, Malte; Franke, Andre; Schwarz, Karin; Stukenbrock, Eva H.			A fungal pathogen induces systemic susceptibility and systemic shifts in wheat metabolome and microbiome composition	NATURE COMMUNICATIONS												Yield losses caused by fungal pathogens represent a major threat to global food production. One of the most devastating fungal wheat pathogens is Zymoseptoria tritici. Despite the importance of this fungus, the underlying mechanisms of plant-pathogen interactions are poorly understood. Here we present a conceptual framework based on coinfection assays, comparative metabolomics, and microbiome pro…					Ruhlemann, Malte/0000-0002-0685-0052; Haueisen, Janine/0000-0001-5040-0705; Hassani, M Amine/0000-0002-8544-4940												2041-1723					APR 20	2020	11	1
J	McNamara, AE; Collins, C; Harsha, PSCS; Gonzalez-Pena, D; Gibbons, H; McNulty, BA; Nugent, AP; Walton, J; Flynn, A; Brennan, L				McNamara, Aoife E.; Collins, Cassandra; Harsha, Pedapati S. C. Sri; Gonzalez-Pena, Diana; Gibbons, Helena; McNulty, Breige A.; Nugent, Anne P.; Walton, Janette; Flynn, Albert; Brennan, Lorraine			Metabolomic-Based Approach to Identify Biomarkers of Apple Intake	MOLECULAR NUTRITION & FOOD RESEARCH												Scope There is an increased interest in developing biomarkers of food intake to address some of the limitations associated with self-reported data. The objective is to identify biomarkers of apple intake, examine dose-response relationships, and agreement with self-reported data. Methods and results Metabolomic data from three studies are examined: an acute intervention, a short-term intervention…					McNulty, Breige/0000-0003-0841-063X; Walton, Janette/0000-0003-4758-5328; Brennan, Lorraine/0000-0002-7711-7499; McNamara, Aoife/0000-0002-1482-9210; Nugent, Anne/0000-0002-0206-1320												1613-4125	1613-4133				JUN	2020	64	11
J	Flasch, M; Bueschl, C; Woelflingseder, L; Schwartz-Zimmermann, HE; Adam, G; Schuhmacher, R; Marko, D; Warth, B				Flasch, Mira; Bueschl, Christoph; Woelflingseder, Lydia; Schwartz-Zimmermann, Heidi E.; Adam, Gerhard; Schuhmacher, Rainer; Marko, Doris; Warth, Benedikt			Stable Isotope-Assisted Metabolomics for Deciphering Xenobiotic Metabolism in Mammalian Cell Culture	ACS CHEMICAL BIOLOGY												Xenobiotics are ubiquitous in the environment and modified in the human body by phase I and II metabolism. Liquid chromatography coupled to high resolution mass spectrometry is a powerful tool to investigate these biotransformation products. We present a workflow based on stable isotope-assisted metabolomics and the bioinformatics tool MetExtract H for deciphering xenobiotic metabolites produced …				Konar, Naime Meric/W-4322-2017; Marko, Doris/B-9354-2014; Warth, Benedikt/O-1372-2017	Schuhmacher, Rainer/0000-0002-7520-4943; Marko, Doris/0000-0001-6568-2944; Warth, Benedikt/0000-0002-6104-0706; Flasch, Mira/0000-0002-3518-3885; bueschl, christoph/0000-0003-1729-9785												1554-8929	1554-8937				APR 17	2020	15	4
J	Zhao, X; Chen, L; Wu, JE; He, Y; Yang, HS				Zhao, Xue; Chen, Lin; Wu, Ji'en; He, Yun; Yang, Hongshun			Elucidating antimicrobial mechanism of nisin and grape seed extract against Listeria monocytogenes in broth and on shrimp through NMR-based metabolomics approach	INTERNATIONAL JOURNAL OF FOOD MICROBIOLOGY												Nisin and grape seed extract (GSE) have been widely used as food preservatives; however, the mechanism against pathogens at molecular level has not been well elucidated. This work aimed to investigate their antimicrobial effect against Listeria monocytogenes and to elucidate the mechanism by NMR-based metabolomics. Nisin exhibited enhanced in vitro antilisterial effect when combined with GSE (4.4…				Yang, Hongshun/F-1842-2010	Yang, Hongshun/0000-0002-2965-4353												0168-1605	1879-3460				APR 16	2020	319
J	Roggensack, T; Merz, B; Dick, N; Bub, A; Kruger, R				Roggensack, Tim; Merz, Benedikt; Dick, Niels; Bub, Achim; Krueger, Ralf			Targeted ultra-performance liquid chromatography/tandem mass spectrometric quantification of methylated amines and selected amino acids in biofluids	RAPID COMMUNICATIONS IN MASS SPECTROMETRY												Rationale: Methylated amino compounds and basic amino acids are important analyte classes with high relevance in nutrition, physical activity and physiology. Reliable and easy quantification methods covering a variety of metabolites in body fluids are a prerequisite for efficient investigations in the field of food and nutrition. Methods; Targeted ultra-performance liquid chromatography/tandem ma…					Kruger, Ralf/0000-0003-1904-8621; Merz, Benedikt/0000-0002-6856-3390												0951-4198	1097-0231				APR 15	2020	34	7
J	Yan, S; Wang, DZ; Teng, MM; Meng, ZY; Yan, J; Li, RS; Jia, M; Tian, SN; Zhou, ZQ; Zhu, WT				Yan, Sen; Wang, Dezhen; Teng, Miaomiao; Meng, Zhiyuan; Yan, Jin; Li, Ruisheng; Jia, Ming; Tian, Sinuo; Zhou, Zhiqiang; Zhu, Wentao			Perinatal exposure to 2-Ethylhexyl Diphenyl Phosphate (EHDPHP) affected the metabolic homeostasis of male mouse offspring: Unexpected findings help to explain dose- and diet-specific phenomena	JOURNAL OF HAZARDOUS MATERIALS												The environmental health risks of a new type of organophosphate flame retardant, 2-ethylhexyl diphenyl phosphate (EHDPHP), which is present in large quantities in various Nordic foods, have attracted the attention of scientists recently. In this study, the metabolic homeostasis of low-fat diet (LFD) and high-fat diet (HFD) fed male mice offspring was assessed after perinatal exposure to two doses…				Wang, Dezhen/K-2489-2016; Zhu, Wentao/O-8964-2019	Wang, Dezhen/0000-0003-3984-6946; Zhu, Wentao/0000-0001-6371-7998												0304-3894	1873-3336				APR 15	2020	388
J	Carpenter, GH				Carpenter, G. H.			Salivary Factors that Maintain the Normal Oral Commensal Microflora	JOURNAL OF DENTAL RESEARCH												The oral microbiome is one of the most stable ecosystems in the body and yet the reasons for this are still unclear. As well as being stable, it is also highly diverse which can be ascribed to the variety of niches available in the mouth. Previous studies have focused on the microflora in disease-either caries or periodontitis-and only recently have they considered factors that maintain the norma…					Carpenter, Guy/0000-0003-3084-3415												0022-0345	1544-0591				JUN	2020	99	6			SI
J	Brouwer-Brolsma, EM; Brandl, B; Buso, MEC; Skurk, T; Manach, C				Brouwer-Brolsma, Elske M.; Brandl, Beate; Buso, Marion E. C.; Skurk, Thomas; Manach, Claudine			Food intake biomarkers for green leafy vegetables, bulb vegetables, and stem vegetables: a review	GENES AND NUTRITION												Background Numerous studies acknowledged the importance of an adequate vegetable consumption for human health. However, current methods to estimate vegetable intake are often prone to measurement errors due to self-reporting and/or insufficient detail. More objective intake biomarkers for vegetables, using biological specimens, are preferred. The only concentration biomarkers currently available …																	1555-8932	1865-3499				APR 9	2020	15	1
J	Liu, XY; Yin, PY; Shao, YP; Wang, ZC; Wang, BH; Lehmann, R; Xu, GW				Liu, Xinyu; Yin, Peiyuan; Shao, Yaping; Wang, Zhichao; Wang, Bohong; Lehmann, Rainer; Xu, Guowang			Which is the urine sample material of choice for metabolomics-driven biomarker studies?	ANALYTICA CHIMICA ACTA												Urine-based metabolomics-driven strategies for the discovery of biomarkers are increasingly developed and applied in analytical chemistry. But valid, data-based recommendations for a urine sample material of choice are lacking. We investigated first and second morning urine (MU), which are the most commonly used urine specimens. Potential major factors biasing metabolomics biomarker results in th…				Shao, Yaping/G-3606-2013; Xu, Guowang/L-6910-2014	Shao, Yaping/0000-0002-2041-5479; Xu, Guowang/0000-0003-4298-3554												0003-2670	1873-4324				APR 8	2020	1105
J	Eetemadi, A; Rai, N; Pereira, BMP; Kim, M; Schmitz, H; Tagkopoulos, I				Eetemadi, Ameen; Rai, Navneet; Pereira, Beatriz Merchel Piovesan; Kim, Minseung; Schmitz, Harold; Tagkopoulos, Ilias			The Computational Diet: A Review of Computational Methods Across Diet, Microbiome, and Health	FRONTIERS IN MICROBIOLOGY												Food and human health are inextricably linked. As such, revolutionary impacts on health have been derived from advances in the production and distribution of food relating to food safety and fortification with micronutrients. During the past two decades, it has become apparent that the human microbiome has the potential to modulate health, including in ways that may be related to diet and the com…																	1664-302X					APR 3	2020	11
J	Ru, XS; Zhang, LB; Liu, SL; Yang, HS				Ru, Xiaoshang; Zhang, Libin; Liu, Shilin; Yang, Hongsheng			Plasticity of Respiratory Function Accommodates High Oxygen Demand in Breeding Sea Cucumbers	FRONTIERS IN PHYSIOLOGY												Physiological plasticity allows animals to adjust their physiological function to abiotic and biotic variations. It has been mostly studied in the context of response to external factors and not much is known on how animals adjust their physiology to cope with variations in internal conditions. The process of reproduction implies gonadal maturation and other internal changes, bringing various cha…				Zhang, Libin/B-4145-2017	Zhang, Libin/0000-0002-4611-1852												1664-042X					APR 2	2020	11
J	Wei, FF; Fukuchi, M; Ito, K; Sakata, K; Asakura, T; Date, Y; Kikuchi, J				Wei, Feifei; Fukuchi, Minoru; Ito, Kengo; Sakata, Kenji; Asakura, Taiga; Date, Yasuhiro; Kikuchi, Jun			Large-Scale Evaluation of Major Soluble Macromolecular Components of Fish Muscle from a Conventional H-1-NMR Spectral Database	MOLECULES												Conventional proton nuclear magnetic resonance (H-1-NMR) has been widely used for identification and quantification of small molecular components in food. However, identification of major soluble macromolecular components from conventional H-1-NMR spectra is difficult. This is because the baseline appearance is masked by the dense and high-intensity signals from small molecular components present…				Kikuchi, Jun/O-4725-2019; Ito, Kengo/C-9716-2017; WEI, Feifei/C-7985-2017	Kikuchi, Jun/0000-0002-6809-394X; Ito, Kengo/0000-0002-5700-688X; WEI, Feifei/0000-0002-5770-3255													1420-3049				APR 2	2020	25	8
J	Mancano, G; Mora-Ortiz, M; Claus, SP				Mancano, Giulia; Mora-Ortiz, Marina; Claus, Sandrine P.			Recent developments in nutrimetabolomics: from food characterisation to disease prevention (vol 22, pg 145, 2018)	CURRENT OPINION IN FOOD SCIENCE																													2214-7993	2214-8000				APR	2020	32				SI
J	Cao, QJ; Liu, HL; Zhang, GN; Wang, XH; Manyande, A; Du, HY				Cao, Qiongju; Liu, Huili; Zhang, Gaonan; Wang, Xiaohua; Manyande, Anne; Du, Hongying			H-1-NMR based metabolomics reveals the nutrient differences of two kinds of freshwater fish soups before and after simulated gastrointestinal digestion	FOOD & FUNCTION												Soups show diverse health functions, which could be linked to their original nutrient profiles and metabolites derived from digestion. NMR spectroscopy is a robust and rapid method that unveils or identifies the chemical composition of food or food-derived metabolites. In the current study, the(1)H-NMR spectroscopy approach was applied to identify the differences in metabolic profiling of two kin…																	2042-6496	2042-650X				APR 1	2020	11	4
J	Zhang, Q; Fan, XY; Guo, WL; Cao, YJ; Lin, YC; Cheng, WJ; Chen, LJ; Rao, PF; Ni, L; Lv, XC				Zhang, Qing; Fan, Xiao-Yun; Guo, Wei-Ling; Cao, Ying-Jia; Lin, Yi-Chen; Cheng, Wen-Jian; Chen, Li-Jiao; Rao, Ping-Fan; Ni, Li; Lv, Xu-Cong			The protective mechanisms of macroalgaeLaminaria japonicaconsumption against lipid metabolism disorders in high-fat diet-induced hyperlipidemic rats	FOOD & FUNCTION												MacroalgaeLaminaria japonica(MLJ) has been reported to exhibit various biological activities including improving immunity, anti-aging, anti-tumor, anti-atherosclerosis and anti-diabetic, but the protective mechanisms of MLJ consumption against non-alcoholic fatty liver disease (NAFLD) associated with hyperlipidemia remain poorly understood. This study demonstrated that MLJ consumption prevented h…																	2042-6496	2042-650X				APR 1	2020	11	4
J	Chen, M; Guo, WL; Li, QY; Xu, JX; Cao, YJ; Liu, B; Yu, XD; Rao, PF; Ni, L; Lv, XC				Chen, Min; Guo, Wei-Ling; Li, Qiu-Yi; Xu, Jia-Xin; Cao, Ying-Jia; Liu, Bin; Yu, Xiao-Dan; Rao, Ping-Fan; Ni, Li; Lv, Xu-Cong			The protective mechanism ofLactobacillus plantarumFZU3013 against non-alcoholic fatty liver associated with hyperlipidemia in mice fed a high-fat diet	FOOD & FUNCTION												Lactobacillus plantarumFZU3013, a probiotic previously isolated from the traditional brewing process ofHongqurice wine, may have the beneficial effect of improving the disorders of lipid metabolism. This study aimed to investigate the role ofL. plantarumFZU3013 in improving non-alcoholic fatty liver (NAFL) associated with hyperlipidemia in mice fed a high-fat diet. The results indicated thatL. pl…					chen, min/0000-0001-8033-9116												2042-6496	2042-650X				APR 1	2020	11	4
J	Pigni, NB; Aranibar, C; Mas, AL; Aguirre, A; Borneo, R; Wunderlin, D; Baroni, MV				Pigni, Natalia B.; Aranibar, Carolina; Lucini Mas, Agustin; Aguirre, Alicia; Borneo, Rafael; Wunderlin, Daniel; Veronica Baroni, M.			Chemical profile and bioaccessibility of polyphenols from wheat pasta supplemented with partially-deoiled chia flour	LWT-FOOD SCIENCE AND TECHNOLOGY												The by-product obtained after the oil extraction from chia seeds has been used to produce supplemented wheat pasta, generating a food product with improved nutritional quality. In a previous work, we have demonstrated its technological feasibility, as well as its good acceptance by semi-trained judges. One of the enhanced nutritional properties of the supplemented pasta was the antioxidant capaci…					Pigni, Natalia B./0000-0003-4716-6377												0023-6438	1096-1127				APR	2020	124
J	Alassane-Kpembi, I; Canlet, C; Tremblay-Franco, M; Jourdan, F; Chalzaviel, M; Pinton, P; Cossalter, AM; Achard, C; Castex, M; Combes, S; Bracarense, APL; Oswald, IP				Alassane-Kpembi, Imourana; Canlet, Cecile; Tremblay-Franco, Marie; Jourdan, Fabien; Chalzaviel, Maxime; Pinton, Philippe; Cossalter, Anne Marie; Achard, Caroline; Castex, Mathieu; Combes, Sylvie; Bracarense, Ana Paula L.; Oswald, Isabelle P.			H-1-NMR metabolomics response to a realistic diet contamination with the mycotoxin deoxynivalenol: Effect of probiotics supplementation	FOOD AND CHEMICAL TOXICOLOGY												Low-level contamination of food and feed by deoxynivalenol (DON) is unavoidable. We investigated the effects of subclinical treatment with DON, and supplementation with probiotic yeast Saccharomyces cerevisiae boulardii I1079 as a preventive strategy in piglets. Thirty-six animals were randomly assigned to either a control diet, a diet contaminated with DON (3 mg/kg), a diet supplemented with yea…				; Loureiro Bracarense, Ana Paula/C-3740-2013	Alassane-Kpembi, Imourana/0000-0003-0718-2655; Loureiro Bracarense, Ana Paula/0000-0002-5407-2582												0278-6915	1873-6351				APR	2020	138
J	Senizza, B; Rocchetti, G; Okur, MA; Zengin, G; Yildiztugay, E; Ak, G; Montesano, D; Lucini, L				Senizza, Biancamaria; Rocchetti, Gabriele; Okur, Murat Ali; Zengin, Gokhan; Yildiztugay, Evren; Ak, Gunes; Montesano, Domenico; Lucini, Luigi			Phytochemical Profile and Biological Properties of Colchicum triphyllum (Meadow Saffron)	FOODS												In this work, the phytochemical profile and the biological properties of Colchicum triphyllum (an unexplored Turkish cultivar belonging to Colchicaceae) have been comprehensively investigated for the first time. Herein, we focused on the evaluation of the in vitro antioxidant and enzyme inhibitory effects of flower, tuber, and leaf extracts, obtained using different extraction methods, namely mac…				Lucini, Luigi/L-1503-2013; montesano, domenico/O-2391-2018	Lucini, Luigi/0000-0002-5133-9464; montesano, domenico/0000-0002-8857-2091; YILDIZTUGAY, Evren/0000-0002-4675-2027; Rocchetti, Gabriele/0000-0003-3488-4513; Senizza, Biancamaria/0000-0001-5807-7113													2304-8158				APR	2020	9	4
J	Yang, Y; Pan, DD; Wang, Y; He, J; Yue, Y; Xia, Q; Zhou, GH; Cao, JX				Yang, Yi; Pan, Daodong; Wang, Ying; He, Jun; Yue, Yi; Xia, Qiang; Zhou, Guanghong; Cao, Jinxuan			Effect of Reconstituted Broth on the Taste-Active Metabolites and Sensory Quality of Stewed and Roasted Pork-Hock	FOODS												Stewed pork-hock in soy sauce (SPHSS) is a cuisine that is stewed in broth with abundant taste-active compounds. Broth plays an important role in determining the meat taste. In order to promote the comprehensive utilization of the broth we treated it by spray drying, and secondary processed it into reconstituted broth. Two new products: SPH (stewed pork-hock with reconstituted broth) and MRPH (ma…					Cao, Jinxuan/0000-0002-6811-7796; XIA, QIANG/0000-0003-4426-852X													2304-8158				APR	2020	9	4
J	Peralta-Videa, J; Sreenivasan, ST; Narayan, M				Peralta-Videa, Jose; Sreenivasan, Sreeprasad T.; Narayan, Mahesh			Influence of Carbon Quantum Dots on the Biome	PROCESSES												The latest class of engineered nanomaterials, viz., carbon quantum dots (CQDs), has attracted attention because they are synthesized through green chemical procedures and from organic waste matter. The synthesis of these nano-sized particles synthesized from biomass such as fruit peel and other organic matter results in mixtures of CQD species that differ in chemical identity, activity and photo-…				Sreenivasan, Sreeprasad/D-5068-2013	Sreenivasan, Sreeprasad/0000-0002-5728-0512													2227-9717				APR	2020	8	4
J	Rocchetti, G; Senizza, B; Giuberti, G; Montesano, D; Trevisan, M; Lucini, L				Rocchetti, Gabriele; Senizza, Biancamaria; Giuberti, Gianluca; Montesano, Domenico; Trevisan, Marco; Lucini, Luigi			Metabolomic Study to Evaluate the Transformations of Extra-Virgin Olive Oil's Antioxidant Phytochemicals During In Vitro Gastrointestinal Digestion	ANTIOXIDANTS												In this work, different commercial extra-virgin olive oils (EVOO) were subjected to in vitro gastrointestinal digestion and the changes in bioactive compounds were evaluated by ultra-high-pressure liquid chromatography coupled with quadrupole-time-of-flight mass spectrometry, using untargeted metabolomics. As expected, raw EVOO samples were abundant in total sterols (on average: 3007.4 mg equival…				Lucini, Luigi/L-1503-2013; montesano, domenico/O-2391-2018	Lucini, Luigi/0000-0002-5133-9464; Senizza, Biancamaria/0000-0001-5807-7113; Giuberti, Gianluca/0000-0002-0135-1609; montesano, domenico/0000-0002-8857-2091; Rocchetti, Gabriele/0000-0003-3488-4513													2076-3921				APR	2020	9	4
J	Coras, R; Murillo-Saich, JD; Guma, M				Coras, Roxana; Murillo-Saich, Jessica D.; Guma, Monica			Circulating Pro- and Anti-Inflammatory Metabolites and Its Potential Role in Rheumatoid Arthritis Pathogenesis	CELLS												Rheumatoid arthritis (RA) is a chronic systemic autoimmune disease that affects synovial joints, leading to inflammation, joint destruction, loss of function, and disability. Although recent pharmaceutical advances have improved the treatment of RA, patients often inquire about dietary interventions to improve RA symptoms, as they perceive pain and/or swelling after the consumption or avoidance o…					Murillo-Saich, Jessica D/0000-0002-1169-2888													2073-4409				APR	2020	9	4
J	Murphy, R				Murphy, Rachel			An Integrative Approach to Assessing Diet-Cancer Relationships	METABOLITES												The relationship between diet and cancer is often viewed with skepticism by the public and health professionals, despite a considerable body of evidence and general consistency in recommendations over the past decades. A systems biology approach which integrates 'omics' data including metabolomics, genetics, metagenomics, transcriptomics and proteomics holds promise for developing a better unders…																		2218-1989				APR	2020	10	4
J	Sandri, BJ; Lubach, GR; Lock, EF; Georgieff, MK; Kling, PJ; Coe, CL; Rao, RB				Sandri, Brian J.; Lubach, Gabriele R.; Lock, Eric F.; Georgieff, Michael K.; Kling, Pamela J.; Coe, Christopher L.; Rao, Raghavendra B.			Early-Life Iron Deficiency and Its Natural Resolution Are Associated with Altered Serum Metabolomic Profiles in Infant Rhesus Monkeys	JOURNAL OF NUTRITION												Background: Iron deficiency is the most common nutrient deficiency in human infants aged 6 to 24 mo, and negatively affects many cellular metabolic processes, including energy production, electron transport, and oxidative degradation of toxins. There can be persistent influences on long-term metabolic health beyond its acute effects. Objectives: The objective was to determine how iron deficiency …					Rao, Raghavendra/0000-0002-6089-5972; Coe, Christopher/0000-0001-9335-9060; Sandri, Brian/0000-0003-4935-6502												0022-3166	1541-6100				APR	2020	150	4
J	Mazzilli, KM; McClain, KM; Lipworth, L; Playdon, MC; Sampson, JN; Clish, CB; Gerszten, RE; Freedman, ND; Moore, SC				Mazzilli, Kaitlyn M.; McClain, Kathleen M.; Lipworth, Loren; Playdon, Mary C.; Sampson, Joshua N.; Clish, Clary B.; Gerszten, Robert E.; Freedman, Neal D.; Moore, Steven C.			Identification of 102 Correlations between Serum Metabolites and Habitual Diet in a Metabolomics Study of the Prostate, Lung, Colorectal, and Ovarian Cancer Trial	JOURNAL OF NUTRITION												Background: Metabolomics has proven useful for detecting objective biomarkers of diet that may help to improve dietary measurement. Studies to date, however, have focused on a relatively narrow set of lipid classes. Objective: The aim of this study was to uncover candidate dietary biomarkers by identifying serum metabolites correlated with self-reported diet, particularly metabolites in underinve…				Moore, Steven C/D-8760-2016	Moore, Steven C/0000-0002-8169-1661; Clish, Clary/0000-0001-8259-9245												0022-3166	1541-6100				APR	2020	150	4
J	Cambau, E; Poljak, M				Cambau, E.; Poljak, M.			Sniffing animals as a diagnostic tool in infectious diseases	CLINICAL MICROBIOLOGY AND INFECTION												Background: Scents and odours characterize some microbes when grown in the laboratory, and experienced clinicians can diagnose patients with some infectious diseases based on their smell. Animal sniffing is an innate behaviour, and animals' olfactory acuity is used for detecting people, weapons, bombs, narcotics and food. Objectives: We briefly summarized current knowledge regarding the use of sn…																	1198-743X	1469-0691				APR	2020	26	4
J	Ballesteros-Vivas, D; Alvarez-Rivera, G; Leon, C; Morantes, SJ; Ibanez, E; Parada-Alfonso, F; Cifuentes, A; Valdes, A				Ballesteros-Vivas, Diego; Alvarez-Rivera, Gerardo; Leon, Carlos; Johanna Morantes, Sandra; Ibanez, Elena; Parada-Alfonso, Fabian; Cifuentes, Alejandro; Valdes, Alberto			Foodomics evaluation of the anti-proliferative potential of Passiflora mollissima seeds	FOOD RESEARCH INTERNATIONAL												The anti-proliferative potential of Passiflora mollissima seeds, an underexplored agri-food waste, was investigated in this work by evaluating the molecular changes induced at transcript and metabolite expression levels on HT-29 human colon cancer cells. For this purpose, a pressurized-liquid extract from P. mollissima seeds obtained under optimized conditions was used for the treatment of HT-29 …				Cifuentes, Alejandro/B-4715-2011; Leon, Carlos/H-9128-2015; Alvarez-Rivera, Gerardo/J-3511-2019; Valdes, Alberto/C-3454-2019	Cifuentes, Alejandro/0000-0002-7464-0217; Leon, Carlos/0000-0001-8302-0995; Alvarez-Rivera, Gerardo/0000-0003-1657-8141; Parada-Alfonso, Fabian/0000-0003-0896-4114; Ballesteros Vivas, Diego/0000-0001-7286-3735; Valdes, Alberto/0000-0002-7901-5816												0963-9969	1873-7145				APR	2020	130
J	Prestel, S; de Falco, B; Blidi, S; Fiore, A; Sturrock, K				Prestel, Sarah; de Falco, Bruna; Blidi, Slim; Fiore, Alberto; Sturrock, Keith			Evaluation of the effect of berry extracts on carboxymethyllysine and lysine in ultra-high temperature treated milk	FOOD RESEARCH INTERNATIONAL												Both the Maillard reaction (MR) and thermal treatment influence the nutritional value of milk. In this paper, the capability of polyphenolic berry extract (PBE) to inhibit MR in an ultra-high temperature (UHT) treated milk was investigated. Total polyphenol content and antioxidant capacity of blueberry (BE) and raspberry extracts (RE) were also tested. A gas chromatography-mass spectrometry (GC-M…				; Fiore, Alberto/D-1171-2019	Blidi, Slim/0000-0003-1589-2059; Sturrock, Keith/0000-0002-5908-5825; Fiore, Alberto/0000-0001-9490-0090												0963-9969	1873-7145				APR	2020	130
J	Tomas, M; Rocchetti, G; Ghisoni, S; Giuberti, G; Capanoglu, E; Lucini, L				Tomas, Merve; Rocchetti, Gabriele; Ghisoni, Silvia; Giuberti, Gianluca; Capanoglu, Esra; Lucini, Luigi			Effect of different soluble dietary fibres on the phenolic profile of blackberry puree subjected to in vitro gastrointestinal digestion and large intestine fermentation	FOOD RESEARCH INTERNATIONAL												The aim of this study was to investigate the modulation of polyphenols profile of blackberry purees by soluble dietary fibres (inulin or pectin), during a simulated in vitro gastrointestinal digestion and large intestine fermentation process. Untargeted profiling evidenced that the free phenolic fraction of blackberry puree was characterized mainly by fiavonoids, followed by phenolic acids, ligna…				Lucini, Luigi/L-1503-2013; Capanoglu, Esra/A-4455-2018; Tomas, Merve/ABG-3963-2020	Lucini, Luigi/0000-0002-5133-9464; Capanoglu, Esra/0000-0003-0335-9433; Tomas, Merve/0000-0003-1057-7914; Rocchetti, Gabriele/0000-0003-3488-4513; Giuberti, Gianluca/0000-0002-0135-1609												0963-9969	1873-7145				APR	2020	130
J	Stuart, JA; Selim, S; McGowan, S				Stuart, Jeffrey A.; Selim, Shehab; McGowan, Sam			A limited metabolomics analysis validates sonication-assisted extraction of Ice Wine grape pomace polyphenols and demonstrates their seasonal variation	JOURNAL OF FOOD MEASUREMENT AND CHARACTERIZATION												Plant polyphenols have received a great deal of attention for their putative health-promoting effects. Grapes are a dietary source of polyphenols such as resveratrol, quercetin, catechin, and delphinidin. These compounds are particularly plentiful in the skins and seeds pomace) of grape berries. The levels of some polyphenols, like resveratrol, have been reported to increase in late fall and earl…																	2193-4126	2193-4134				APR	2020	14	2
J	Shi, L; Brunius, C; Johansson, I; Bergdahl, IA; Rolandsson, O; van Guelpen, B; Winkvist, A; Hanhineva, K; Landberg, R				Shi, L.; Brunius, C.; Johansson, I; Bergdahl, I. A.; Rolandsson, O.; van Guelpen, B.; Winkvist, A.; Hanhineva, K.; Landberg, R.			Plasma metabolite biomarkers of boiled and filtered coffee intake and their association with type 2 diabetes risk	JOURNAL OF INTERNAL MEDICINE												Background Habitual coffee intake has been associated with a lower risk of developing type 2 diabetes (T2D), but few studies used biomarkers to reflect intake and investigated different coffee brews, that is boiled and filtered, separately. Objectives To identify plasma metabolites associated with boiled or filtered coffee intake and to examine their association with T2D risk in Swedish adults. M…				Shi, Lin/K-8833-2018	Shi, Lin/0000-0001-9709-3394												0954-6820	1365-2796				APR	2020	287	4
J	Liu, Q; Chen, L; Laserna, AKC; He, Y; Feng, X; Yang, HS				Liu, Qin; Chen, Lin; Laserna, Anna Karen Carrasco; He, Yun; Feng, Xiao; Yang, Hongshun			Synergistic action of electrolyzed water and mild heat for enhanced microbial inactivation of Escherichia coli O157:H7 revealed by metabolomics analysis	FOOD CONTROL												To determine the bactericidal mechanism of electrolyzed water and mild heat against Escherichia coil O157:H7, we performed ultra-performance liquid chromatography quadrupole time of flight mass spectrometry (UPLC-qTOE-MS/MS) coupled with multivariate analysis to profile the intracellular metabolites of E. coli O157:H7 in response to electrolyzed water (EW) and mild heat treatment. The results ind…				Yang, Hongshun/F-1842-2010	Yang, Hongshun/0000-0002-2965-4353; Chen, Lin/0000-0003-2905-4873												0956-7135	1873-7129				APR	2020	110
J	Steinsholm, S; Oterhals, A; Underhaug, J; Mage, I; Malmendal, A; Aspevik, T				Steinsholm, Silje; Oterhals, Age; Underhaug, Jarl; Mage, Ingrid; Malmendal, Anders; Aspevik, Tone			Sensory Assessment of Fish and Chicken Protein Hydrolysates. Evaluation of NMR Metabolomics Profiling as a New Prediction Tool	JOURNAL OF AGRICULTURAL AND FOOD CHEMISTRY												Nuclear magnetic resonance (NMR) metabolomics profiling was evaluated as a new tool in sensory assessment of protein hydrolysates. Hydrolysates were produced on the basis of different raw materials (cod, salmon, and chicken), enzymes (Food Pro PNL and Bromelain), and hydrolysis time (10 and 50 min). The influence of raw material and hydrolysis parameters on sensory attributes was determined by tr…				Malmendal, Anders/S-2014-2019	Malmendal, Anders/0000-0002-8413-9717; Steinsholm, Silje/0000-0003-0472-3268												0021-8561	1520-5118				MAR 25	2020	68	12
J	Wei, J; Chen, F; Liu, YM; Abudoukerimu, A; Zheng, Q; Zhang, XB; Sun, YP; Yimiti, D				Wei, Jie; Chen, Feng; Liu, Yumei; Abudoukerimu, Azierguli; Zheng, Qian; Zhang, Xiaobo; Sun, Yuping; Yimiti, Delixiati			Comparative Metabolomics Revealed the Potential Antitumor Characteristics of Four Endophytic Fungi of Brassica rapa L.	ACS OMEGA												Endophytic fungi of medicinal plants have attracted wide attention due to their various active biochemical substances that are similar to those of the host plants and can be easily fermented and cultured. As a traditional medicine and food homologous plant in Xinjiang, Brassica rapa L. has a long history of applications. Recently, it has been shown that B. rapa L. has hypoglycemic, antimicrobial,…				wei, jie/AAM-4724-2020	wei, jie/0000-0002-1283-4526												2470-1343					MAR 24	2020	5	11
J	Infante-Rodriguez, DA; Monribot-Villanueva, JL; Mehltreter, K; Carrion, GL; Lachaud, JP; Velazquez-Narvaez, AC; Vasquez-Reyes, VM; Valenzuela-Gonzalez, JE; Guerrero-Analco, JA				Infante-Rodriguez, Dennis A.; Monribot-Villanueva, Juan L.; Mehltreter, Klaus; Carrion, Gloria L.; Lachaud, Jean-Paul; Carlos Velazquez-Narvaez, A.; Vasquez-Reyes, Victor M.; Valenzuela-Gonzalez, Jorge E.; Guerrero-Analco, Jose A.			Phytochemical characteristics of leaves determine foraging rate of the leaf-cutting ant Atta mexicana (Smith) (Hymenoptera: Formicidae)	CHEMOECOLOGY												Atta mexicana is a polyphagous insect that can exploit a wide range of plant species to cultivate its main food source, the symbiotic fungus Leucoagaricus gongylophorus. In the present study, we evaluated the foraging rate of A. mexicana workers among leaves of three favored and three rejected plant species under laboratory conditions. In addition, we conducted a phytochemical characterization of…				Mehltreter, Klaus/J-5382-2014; Guerrero-Analco, Jose A./Q-6733-2018	Mehltreter, Klaus/0000-0001-8661-5652; Guerrero-Analco, Jose A./0000-0003-0998-757X; Infante-Rodriguez, Dennis Adrian/0000-0002-3330-5340												0937-7409	1423-0445				AUG	2020	30	4
J	Xu, MY; Wang, P; Sun, YJ; Yang, L; Wu, YJ				Xu, Ming-Yuan; Wang, Pan; Sun, Ying-Jian; Yang, Lin; Wu, Yi-Jun			Identification of metabolite biomarkers in serum of rats exposed to chlorpyrifos and cadmium	SCIENTIFIC REPORTS												Chlorpyrifos (CPF) and cadmium (Cd) are widespread environmental pollutants, which are often present in drinking water and foods. However, the combined effects of CPF and Cd were not entirely clear at present. There was also no biomarker available to diagnose the poisoning of the two chemicals at low dose for long-term exposures. In this study, we investigated the change of serum metabolites of r…																	2045-2322					MAR 19	2020	10	1
J	Li, XK; Ban, Z; Yu, FB; Hao, WD; Hu, XG				Li, Xiaokang; Ban, Zhan; Yu, Fubo; Hao, Weidan; Hu, Xiangang			Untargeted Metabolic Pathway Analysis as an Effective Strategy to Connect Various Nanoparticle Properties to Nanoparticle-Induced Ecotoxicity	ENVIRONMENTAL SCIENCE & TECHNOLOGY												Elucidation of the relationships between nanoparticle properties and ecotoxicity is a fundamental issue for environmental applications and risk assessment of nanoparticles. However, effective strategies to connect the various properties of nanoparticles with their ecotoxicity remain largely unavailable. Herein, an untargeted metabolic pathway analysis was employed to investigate the environmental…					Ban, Zhan/0000-0002-2671-8649; Hu, Xiangang/0000-0002-9403-816X												0013-936X	1520-5851				MAR 17	2020	54	6
J	Wang, MK; Liu, X; Zhang, ZJ; Yu, JW; Liu, JJ; Wu, YQ				Wang, Mengke; Liu, Xing; Zhang, Zejie; Yu, Jiawen; Liu, Jiajia; Wu, Yiqiang			Phytochemicals and bioactive analysis of different sweet tea (Lithocarpus litseifolius [Hance] Chun) varieties	JOURNAL OF FOOD BIOCHEMISTRY												This paper aims to investigate the constituent phytochemicals and biological activities of sixLithocarpus litseifolius (Hance) Chun (L. litseifolius) cultivars. Processed by UPLC-MS/MS and untargeted metabolomics analysis software (MS-DIAL and MS-FINDER), components of differentL. litseifolius cultivars were analyzed qualitatively and quantitatively. By conducting a comprehensive analysis of spec…																	0145-8884	1745-4514					2020
J	Eida, AA; Bougouffa, S; L'Haridon, F; Alam, I; Weisskopf, L; Bajic, VB; Saad, MM; Hirt, H				Eida, Abdul Aziz; Bougouffa, Salim; L'Haridon, Floriane; Alam, Intikhab; Weisskopf, Laure; Bajic, Vladimir B.; Saad, Maged M.; Hirt, Heribert			Genome Insights of the Plant-Growth Promoting Bacterium Cronobacter muytjensii JZ38 With Volatile-Mediated Antagonistic Activity Against Phytophthora infestans	FRONTIERS IN MICROBIOLOGY												Salinity stress is a major challenge to agricultural productivity and global food security in light of a dramatic increase of human population and climate change. Plant growth promoting bacteria can be used as an additional solution to traditional crop breeding and genetic engineering. In the present work, the induction of plant salt tolerance by the desert plant endophyte Cronobacter sp. JZ38 wa…				Eida, Abdul Aziz/AAN-8678-2020; L'Haridon, Floriane/ABC-4430-2020; Weisskopf, Laure/O-8303-2015; Bougouffa, Salim/AAG-8976-2020; Bajic, Vladimir/D-2810-2009	Eida, Abdul Aziz/0000-0002-1718-3750; L'Haridon, Floriane/0000-0001-8984-0249; Weisskopf, Laure/0000-0001-8789-3830; Bougouffa, Salim/0000-0001-9218-6452; Bajic, Vladimir/0000-0001-5435-4750; Hirt, Heribert/0000-0003-3119-9633												1664-302X					MAR 11	2020	11
J	Marchev, AS; Yordanova, ZP; Georgiev, MI				Marchev, Andrey S.; Yordanova, Zhenya P.; Georgiev, Milen, I			Green (cell) factories for advanced production of plant secondary metabolites	CRITICAL REVIEWS IN BIOTECHNOLOGY												For centuries plants have been intensively utilized as reliable sources of food, flavoring, agrochemical and pharmaceutical ingredients. However, plant natural habitats are being rapidly lost due to climate change and agriculture. Plant biotechnology offers a sustainable method for the bioproduction of plant secondary metabolites using plant in vitro systems. The unique structural features of pla…				Georgiev, Milen I./P-6948-2015	Yordanova, Zhenya/0000-0002-6007-6491; Marchev, Andrey/0000-0002-7660-683X; Georgiev, Milen/0000-0001-5248-6135												0738-8551	1549-7801				MAY 18	2020	40	4
J	Rizo, J; Guillen, D; Farres, A; Diaz-Ruiz, G; Sanchez, S; Wacher, C; Rodriguez-Sanoja, R				Rizo, Jocelin; Guillen, Daniel; Farres, Amelia; Diaz-Ruiz, Gloria; Sanchez, Sergio; Wacher, Carmen; Rodriguez-Sanoja, Romina			Omics in traditional vegetable fermented foods and beverages	CRITICAL REVIEWS IN FOOD SCIENCE AND NUTRITION												For a long time, food microbiota has been studied using traditional microbiological techniques. With the arrival of molecular or culture-independent techniques, a strong understanding of microbiota dynamics has been achieved. However, analyzing the functional role of microbial communities is not an easy task. The application of omics sciences to the study of fermented foods would provide the meta…				FARRES, AMELIA/AAH-4638-2020; del Carmen Wacher-Rodarte, Ma./P-7154-2019; Rodriguez-Sanoja, Romina/C-5333-2009	FARRES, AMELIA/0000-0003-3517-6447; Sanchez, Sergio/0000-0002-6350-5052; Rodriguez-Sanoja, Romina/0000-0002-2722-5432												1040-8398	1549-7852				MAR 8	2020	60	5
J	Zhang, Y; Cao, SZ; Zhang, ZY; Meng, XD; Hsiaoping, C; Yin, CB; Jiang, H; Wang, S				Zhang, Yang; Cao, Suzhen; Zhang, Zhiyong; Meng, Xiaodan; Hsiaoping, Chien; Yin, Changbin; Jiang, Hao; Wang, Shu			Nutritional quality and health risks of wheat grains from organic and conventional cropping systems	FOOD CHEMISTRY												The influence of cropping systems on nutrition and food safety is controversial. This study aimed to evaluate the effects of an organic cropping system (OCS) on wheat nutrition and food safety at the molecular level by using a comprehensive research method. Nutrient deviation in samples from an OCS and a conventional cropping system (CCS) were detected, and 58 biomarkers were selected through mul…					YIN, CHANGBIN/0000-0002-2792-8824												0308-8146	1873-7072				MAR 5	2020	308
J	Valentino, G; Graziani, V; D'Abrosca, B; Pacifico, S; Fiorentino, A; Scognamiglio, M				Valentino, Giovanna; Graziani, Vittoria; D'Abrosca, Brigida; Pacifico, Severina; Fiorentino, Antonio; Scognamiglio, Monica			NMR-Based Plant Metabolomics in Nutraceutical Research: An Overview	MOLECULES												Few topics are able to channel the interest of researchers, the public, and industries, like nutraceuticals. The ever-increasing demand of new compounds or new sources of known active compounds, along with the need of a better knowledge about their effectiveness, mode of action, safety, etc., led to a significant effort towards the development of analytical approaches able to answer the many ques…				Scognamiglio, Monica/AAJ-6957-2020; Valentino, Giovanna/AAY-1828-2020; D'Abrosca, Brigida/ABG-7435-2020; D'ABROSCA, Brigida/ABG-7316-2020; Fiorentino, Antonio/W-3531-2018	Scognamiglio, Monica/0000-0001-9614-0929; Valentino, Giovanna/0000-0001-6307-6043; D'ABROSCA, Brigida/0000-0002-6556-5462; Fiorentino, Antonio/0000-0002-9439-7074; Pacifico, Severina/0000-0002-3804-9809													1420-3049				MAR 2	2020	25	6
J	McGinley, JN; Fitzgerald, VK; Neil, ES; Omerigic, HM; Heuberger, AL; Weir, TL; McGee, R; Vandemark, G; Thompson, HJ				McGinley, John N.; Fitzgerald, Vanessa K.; Neil, Elizabeth S.; Omerigic, Heather M.; Heuberger, Adam L.; Weir, Tiffany L.; McGee, Rebecca; Vandemark, George; Thompson, Henry J.			Pulse Crop Effects on Gut Microbial Populations, Intestinal Function, and Adiposity in a Mouse Model of Diet-Induced Obesity	NUTRIENTS												The dietary fiber gap that is present in many countries co-exists with a low intake of grain legumes (pulses) that have 2-3 times more dietary fiber than cereal grains that are commonly recommended to increase fiber intake. Given the relationships among dietary fiber, gut health and chronic disease risk, a study was undertaken in a preclinical mouse model for obesity to examine how commonly consu…																		2072-6643				MAR	2020	12	3
J	Song, YK; Wang, HT; Zhang, LJ; Lai, B; Liu, KJ; Tan, MQ				Song, Yukun; Wang, Haitao; Zhang, Lijuan; Lai, Bin; Liu, Kangjing; Tan, Mingqian			Protein corona formation of human serum albumin with carbon quantum dots from roast salmon	FOOD & FUNCTION												When food-borne nanoparticles enter biological systems, they can interact with various proteins to form protein coronas, which can affect their physicochemical properties and biological identity. In this study, the protein corona formation of carbon quantum dots (CQDs) from roast salmon with human serum albumin (HSA) was explored. Furthermore, the biological identity of the HSA-CQD coronas, in re…				Tan, Mingqian/J-7908-2019; Tan, Mingqian/O-2686-2019	Tan, Mingqian/0000-0002-7535-0035;												2042-6496	2042-650X				MAR 1	2020	11	3
J	Chiu, CY; Cheng, ML; Chiang, MH; Wang, CJ; Tsai, MH; Lin, GG				Chiu, Chih-Yung; Cheng, Mei-Ling; Chiang, Meng-Han; Wang, Chia-Jung; Tsai, Ming-Han; Lin, Gigin			Metabolomic Analysis Reveals Distinct Profiles in the Plasma and Urine Associated with IgE Reactions in Childhood Asthma	JOURNAL OF CLINICAL MEDICINE												Several metabolomics studies have identified altered metabolic pathways that are related to asthma. However, an integrative analysis of the metabolic responses across blood and urine for a comprehensive framework of asthma in early childhood remains lacking. Fifty-four age-matched children with asthma (n = 28) and healthy controls (n = 26) were enrolled. Metabolome analysis of the plasma and urin…				Lin, Gigin/A-2676-2017	Lin, Gigin/0000-0001-7246-1058; Tsai, Ming-Han/0000-0002-1619-1919													2077-0383				MAR	2020	9	3
J	Cosio, C				Cosio, Claudia			Inorganic Mercury and Methyl-Mercury Uptake and Effects in the Aquatic Plant Elodea nuttallii: A Review of Multi-Omic Data in the Field and in Controlled Conditions	APPLIED SCIENCES-BASEL												(1) Background: Mercury is a threat for the aquatic environment. Nonetheless, the entrance of Hg into food webs is not fully understood. Macrophytes are both central for Hg entry in food webs and are seen as good candidates for biomonitoring and bioremediation; (2) Methods: We review the knowledge gained on the uptake and effects of inorganic Hg (IHg) and methyl-Hg (MMHg) in the macrophyte Elodea…					Cosio, Claudia/0000-0001-8570-2738													2076-3417				MAR	2020	10	5
J	Chau, YP; Au, PCM; Li, GHY; Sing, CW; Cheng, VKF; Tan, KCB; Kung, AWC; Cheung, CL				Chau, Yin-Pan; Au, Philip C. M.; Li, Gloria H. Y.; Sing, Chor-Wing; Cheng, Vincent K. F.; Tan, Kathryn C. B.; Kung, Annie W. C.; Cheung, Ching-Lung			Serum Metabolome of Coffee Consumption and its Association With Bone Mineral Density: The Hong Kong Osteoporosis Study	JOURNAL OF CLINICAL ENDOCRINOLOGY & METABOLISM												Background: Inconsistent associations between coffee consumption and bone mineral density (BMD) have been observed in epidemiological studies. Moreover, the relationship of bioactive components in coffee with BMD has not been studied. The aim of the current study is to identify coffee-associated metabolites and evaluate their association with BMD. Methods: Two independent cohorts totaling 564 hea…				Cheung, Ching Lung/C-2529-2012	Cheung, Ching Lung/0000-0002-6233-9144; LI, GLORIA HOI-YEE/0000-0003-0275-2356												0021-972X	1945-7197				MAR	2020	105	3
J	Spertini, F				Spertini, Francois			Metabolomics and allergy: Opening Pandora's box	JOURNAL OF ALLERGY AND CLINICAL IMMUNOLOGY																													0091-6749	1097-6825				MAR	2020	145	3
J	Crestani, E; Harb, H; Charbonnier, LM; Leirer, J; Motsinger-Reif, A; Rachid, R; Phipatanakul, W; Kaddurah-Daouk, R; Chatila, TA				Crestani, Elena; Harb, Hani; Charbonnier, Louis-Marie; Leirer, Jonathan; Motsinger-Reif, Alison; Rachid, Rima; Phipatanakul, Wanda; Kaddurah-Daouk, Rima; Chatila, Talal A.			Untargeted metabolomic profiling identifies disease-specific signatures in food allergy and asthma	JOURNAL OF ALLERGY AND CLINICAL IMMUNOLOGY												Background: Food allergy (FA) affects an increasing proportion of children for reasons that remain obscure. Novel disease biomarkers and curative treatment options are strongly needed. Objective: We sought to apply untargeted metabolomic profiling to identify pathogenic mechanisms and candidate disease biomarkers in patients with FA. Methods: Mass spectrometry-based untargeted metabolomic profili…				Motsinger-Reif, Alison/I-4167-2018	Motsinger-Reif, Alison/0000-0003-1346-2493; Harb, Hani/0000-0001-8218-2538												0091-6749	1097-6825				MAR	2020	145	3
J	Sasaki, M; Harada, S; Tsubota, K; Yasukawa, T; Takebayashi, T; Nishiwaki, Y; Kawasaki, R				Sasaki, Mariko; Harada, Sei; Tsubota, Kazuo; Yasukawa, Tsutomu; Takebayashi, Toru; Nishiwaki, Yuji; Kawasaki, Ryo			Dietary Saturated Fatty Acid Intake and Early Age-Related Macular Degeneration in a Japanese Population	INVESTIGATIVE OPHTHALMOLOGY & VISUAL SCIENCE												PURPOSE. To assess the association of dietary saturated fatty acid (SFA) intake with the presence of early AMD in a Japanese population. METHODS. The population-based Tsuruoka Metabolomics Cohort Study enrolled general population individuals aged 35 to 74 years from among participants in annual health check-up programs that included fundus photographs in Tsuruoka, Japan. A total of 4010 individua…				Takebayashi, Toru/AAB-9356-2019; Harada, Sei/ABA-5975-2020; Tsubota, Kazuo/M-1915-2013	Harada, Sei/0000-0003-2666-4932; Tsubota, Kazuo/0000-0002-8874-7111												0146-0404	1552-5783				MAR	2020	61	3
J	Cain, N; Marji, C; von Wuthenau, K; Segelke, T; Fischer, M				Cain, Nicolas; Marji, Christian; von Wuthenau, Kristian; Segelke, Torben; Fischer, Markus			Food Targeting: Determination of the Cocoa Shell Content (Theobroma cacao L.) in Cocoa Products by LC-QqQ-MS/MS	METABOLITES												A targeted metabolomics LC-ESI-QqQ-MS/MS application for the determination of cocoa shell based on 15 non-polar key metabolites was developed, validated according to recognized guidelines, and used to predict the cocoa shell content in various cocoa products. For the cocoa shell prediction, different PLSR models based on different cocoa shell calibration series were developed and their suitabilit…																		2218-1989				MAR	2020	10	3
J	Kim, TJ; Park, JG; Ahn, SK; Kim, KW; Choi, J; Kim, HY; Ha, SH; Seo, WD; Kim, JK				Kim, Tae Jin; Park, Jeong Gon; Ahn, Soon Kil; Kim, Kil Won; Choi, Jaehyuk; Kim, Hyun Young; Ha, Sun-Hwa; Seo, Woo Duck; Kim, Jae Kwang			Discrimination of Adzuki Bean (Vigna angularis) Geographical Origin by Targeted and Non-Targeted Metabolite Profiling with Gas Chromatography Time-of-Flight Mass Spectrometry	METABOLITES												As international food trade increases, consumers are becoming increasingly interested in food safety and authenticity, which are linked to geographical origin. Adzuki beans (Vigna angularis) are cultivated worldwide, but there are no tools for accurately discriminating their geographical origin. Thus, our study aims to develop a method for discriminating the geographical origin of adzuki beans th…					Kim, Jae Kwang/0000-0003-2692-5370; Kim, Tae Jin/0000-0002-7455-8547													2218-1989				MAR	2020	10	3
J	Lim, V; Gorji, SG; Daygon, VD; Fitzgerald, M				Lim, Vuanghao; Gorji, Sara Ghorbani; Daygon, Venea Dara; Fitzgerald, Melissa			Untargeted and Targeted Metabolomic Profiling of Australian Indigenous Fruits	METABOLITES												Selected Australian native fruits such as Davidson's plum, finger lime and native pepperberry have been reported to demonstrate potent antioxidant activity. However, comprehensive metabolite profiling of these fruits is limited, therefore the compounds responsible are unknown, and further, the compounds of nutritional value in these native fruits are yet to be described. In this study, untargeted…				Daygon, Venea Dara/Y-2263-2018; Fitzgerald, Melissa/AAP-6672-2020; Gorji, Sara Ghorbani/ABE-6654-2020; Lim, Vuanghao/S-1783-2018	Daygon, Venea Dara/0000-0003-0805-5148; Fitzgerald, Melissa/0000-0002-0761-764X; Gorji, Sara Ghorbani/0000-0002-7413-1228; Lim, Vuanghao/0000-0001-5081-0982													2218-1989				MAR	2020	10	3
J	Roques, S; Deborde, C; Guimas, L; Marchand, Y; Richard, N; Jacob, D; Skiba-Cassy, S; Moing, A; Fauconneau, B				Roques, Simon; Deborde, Catherine; Guimas, Laurence; Marchand, Yann; Richard, Nadege; Jacob, Daniel; Skiba-Cassy, Sandrine; Moing, Annick; Fauconneau, Benoit			Integrative Metabolomics for Assessing the Effect of Insect (Hermetia illucens) Protein Extract on Rainbow Trout Metabolism	METABOLITES												Nutrition of high trophic species in aquaculture is faced with the development of sustainable plant-based diets. Insects seem particularly promising for supplementing plant-based diets. However, the complex effect of whole insect meal on fish metabolism is not well understood, and even less is known about insect meal extracts. The purpose of this work was to decipher the metabolic utilization of …				Jacob, Daniel/AAQ-9846-2020; Deborde, Catherine/X-6991-2019	Jacob, Daniel/0000-0002-6687-7169; Deborde, Catherine/0000-0001-5687-9059; Moing, Annick/0000-0003-1144-3600; FAUCONNEAU, Benoit/0000-0003-3275-7182													2218-1989				MAR	2020	10	3
J	Maruvada, P; Lampe, JW; Wishart, DS; Barupal, D; Chester, DN; Dodd, D; Djoumbou-Feunang, Y; Dorrestein, PC; Dragsted, LO; Draper, J; Duffy, LC; Dwyer, JT; Emenaker, NJ; Fiehn, O; Gerszten, RE; Hu, FB; Karp, RW; Klurfeld, DM; Laughlin, MR; Little, AR; Lynch, CJ; Moore, SC; Nicastro, HL; O'Brien, DM; Ordovas, JM; Osganian, SK; Playdon, M; Prentice, R; Raftery, D; Reisdorph, N; Roche, HM; Ross, SA; …				Maruvada, Padma; Lampe, Johanna W.; Wishart, David S.; Barupal, Dinesh; Chester, Deirdra N.; Dodd, Dylan; Djoumbou-Feunang, Yannick; Dorrestein, Pieter C.; Dragsted, Lars O.; Draper, John; Duffy, Linda C.; Dwyer, Johanna T.; Emenaker, Nancy J.; Fiehn, Oliver; Gerszten, Robert E.; Hu, Frank B.; Karp, Robert W.; Klurfeld, David M.; Laughlin, Maren R.; Little, A. Roger; Lynch, Christopher J.; Moore,…			Perspective: Dietary Biomarkers of Intake and Exposure-Exploration with Omics Approaches	ADVANCES IN NUTRITION												While conventional nutrition research has yielded biomarkers such as doubly labeled water for energy metabolism and 24-h urinary nitrogen for protein intake, a critical need exists for additional, equally robust biomarkers that allow for objective assessment of specific food intake and dietary exposure. Recent advances in high-throughput MS combined with improved metabolomics techniques and bioin…				Wishart, David Scott/ABI-3181-2020; Dorrestein, Pieter/ABF-2930-2020; Reisdorph, Nichole/AAX-8774-2020; Moore, Steven C/D-8760-2016; Dragsted, Lars Ove/AAT-1713-2020; O'Brien, Diane/B-2919-2010; Little, Roger/O-6191-2014	Moore, Steven C/0000-0002-8169-1661; Dragsted, Lars Ove/0000-0003-0609-6317; Djoumbou Feunang, Yannick/0000-0001-7850-184X; O'Brien, Diane/0000-0001-5807-9661; Klurfeld, David/0000-0001-7093-3998; Little, Roger/0000-0001-6831-0177; barupal, dinesh/0000-0002-9954-8628; Playdon, Mary/0000-0001-6082-0447												2161-8313	2156-5376				MAR	2020	11	2
J	Naviaux, RK				Naviaux, Robert K.			Perspective: Cell danger response Biology-The new science that connects environmental health with mitochondria and the rising tide of chronic illness	MITOCHONDRION												This paper is written for non-specialists in mitochondrial biology to provide access to an important area of science that has broad implications for all people. The cell danger response (CDR) is a universal response to environmental threat or injury. Once triggered, healing cannot be completed until the choreographed stages of the CDR are returned to an updated state of readiness. Although the CD…																	1567-7249	1872-8278				MAR	2020	51
J	Li, DY; Zheng, Y; Kwok, LY; Zhang, WY; Sun, TS				Li, DanYang; Zheng, Yan; Kwok, Lai-yu; Zhang, WenYi; Sun, TianSong			Metabolic footprinting revealed key biochemical changes in a brown fermented milk product using Streptococcus thermophilus	JOURNAL OF DAIRY SCIENCE												Ultra-performance liquid chromatography coupled with a quadrupole-time-of-flight mass spectromy(Elevated Energy) was used to investigate changes in the metabolite profile of brown milk and fermented brown milk produced using Streptococcus thermophilus S10. Samples were analyzed in both positive and negative electron ionization modes. Data were analyzed by multivariate statistical methods for biom…																	0022-0302	1525-3198				MAR	2020	103	3
J	Hovelmann, Y; Jagels, A; Schmid, R; Hubner, F; Humpf, HU				Hoevelmann, Yannick; Jagels, Annika; Schmid, Robin; Huebner, Florian; Humpf, Hans-Ulrich			Identification of potential human urinary biomarkers for tomato juice intake by mass spectrometry-based metabolomics	EUROPEAN JOURNAL OF NUTRITION												Purpose Dietary biomarkers allow the accurate and objective determination of the dietary intake of humans and can thus be valuable for investigating the relation between consumption of foods and biochemical as well as physiological responses. The objective of this study was the identification of potential urinary biomarkers for consumption of tomato juice. Methods In the course of a dietary inter…				Humpf, Hans-Ulrich/AAV-4845-2020													1436-6207	1436-6215				MAR	2020	59	2
J	Gruber, B; David, F; Sandra, P				Gruber, Beate; David, Frank; Sandra, Pat			Capillary gas chromatography-mass spectrometry: Current trends and perspectives	TRAC-TRENDS IN ANALYTICAL CHEMISTRY												Since the advent of gas chromatography - mass spectrometry (GC-MS), the evolution in high-performance GC-MS has boosted the quality and quantity of information. Continuing technical advances and topics of current focus are pushing GC-MS in areas such as metabolomics, biochemistry, medical analysis, and pharmacology, traditionally dominated by other separation techniques. Still, selection and opti…					Gruber, Beate/0000-0002-1798-4769												0165-9936	1879-3142				MAR	2020	124
J	Park, YM; Lee, SY; Kang, MJ; Kim, BS; Lee, MJ; Jung, SS; Yoon, JS; Cho, HJ; Lee, E; Yang, SI; Seo, JH; Kim, HB; Suh, DI; Shin, YH; Kim, KW; Ahn, K; Hong, SJ				Park, Yoon Mee; Lee, So-Yeon; Kang, Mi-Jin; Kim, Bong-Soo; Lee, Min-Jung; Jung, Sung Su; Yoon, Ji Sun; Cho, Hyun-Ju; Lee, Eun; Yang, Song-, I; Seo, Ju-Hee; Kim, Hyo-Bin; Suh, Dong In; Shin, Youn Ho; Kim, Kyung Won; Ahn, Kangmo; Hong, Soo-Jong			Imbalance of Gut Streptococcus, Clostridium, and Akkermansia Determines the Natural Course of Atopic Dermatitis in Infant	ALLERGY ASTHMA & IMMUNOLOGY RESEARCH												Purpose: The roles of gut microbiota on the natural course of atopic dermatitis (AD) are not yet fully understood. We investigated whether the composition and function of gut microbiota and short-chain fatty acids (SCFAs) at 6 months of age could affect the natural course of AD tip to 24 months in early childhood. Methods: Fecal samples from 132 infants were analyzed using pyrosequencing, includi…				Kim, Bong-Soo/L-4779-2013; Hong, Soo-Jong/AAR-1788-2020	Kim, Bong-Soo/0000-0003-1243-8280; Hong, Soo-Jong/0000-0003-1409-2113; Cho, Hyun-Ju/0000-0003-4282-4000; Kim, Kyung Won/0000-0003-4529-6135; Jung, Sungsu/0000-0002-0559-4982												2092-7355	2092-7363				MAR	2020	12	2
J	D'Alessandro, A; Yoshida, T; Nestheide, S; Nemkov, T; Stocker, S; Stefanoni, D; Mohmoud, F; Rugg, N; Dunham, A; Cancelas, JA				D'Alessandro, Angelo; Yoshida, Tatsuro; Nestheide, Shawnagay; Nemkov, Travis; Stocker, Sarah; Stefanoni, Davide; Mohmoud, Fatima; Rugg, Neeta; Dunham, Andrew; Cancelas, Jose A.			Hypoxic storage of red blood cells improves metabolism and post-transfusion recovery	TRANSFUSION												BACKGROUND Blood transfusion is a lifesaving intervention for millions of recipients worldwide every year. Storing blood makes this possible but also promotes a series of alterations to the metabolism of the stored erythrocyte. It is unclear whether the metabolic storage lesion is correlated with clinically relevant outcomes and whether strategies aimed at improving the metabolic quality of store…				Cancelas, Jose/AAR-9324-2020	D'Alessandro, Angelo/0000-0002-2258-6490												0041-1132	1537-2995				APR	2020	60	4
J	Guglielmetti, S; Bernardi, S; Del Bo', C; Cherubini, A; Porrini, M; Gargari, G; Hidalgo-Liberona, N; Gonzalez-Dominguez, R; Peron, G; Zamora-Ros, R; Winterbone, MS; Kirkup, B; Kroon, PA; Andres-Lacueva, C; Riso, P				Guglielmetti, Simone; Bernardi, Stefano; Del Bo', Cristian; Cherubini, Antonio; Porrini, Marisa; Gargari, Giorgio; Hidalgo-Liberona, Nicole; Gonzalez-Dominguez, Raul; Peron, Gregorio; Zamora-Ros, Raul; Winterbone, Mark S.; Kirkup, Benjamin; Kroon, Paul A.; Andres-Lacueva, Cristina; Riso, Patrizia			Effect of a polyphenol-rich dietary pattern on intestinal permeability and gut and blood microbiomics in older subjects: study protocol of the MaPLE randomised controlled trial	BMC GERIATRICS												Background During aging, alterations of the intestinal microbial ecosystem can occur contributing to immunosenescence, inflamm-aging and impairment of intestinal barrier function (increased intestinal permeability; IP). In the context of a diet-microbiota-IP axis in older subjects, food bioactives such as polyphenols may play a beneficial modulatory role. Methods MaPLE is a project centered on a …				Cherubini, Antonio/AAL-4632-2020; PERON, GREGORIO/ABA-8980-2020; Gonzalez-Dominguez, Raul/E-5125-2016; Guglielmetti, Simone/K-2507-2018	PERON, GREGORIO/0000-0002-6007-6184; Gonzalez-Dominguez, Raul/0000-0002-7640-8833; Gargari, Giorgio/0000-0001-9077-6328; Guglielmetti, Simone/0000-0002-8673-8190													1471-2318				FEB 26	2020	20	1
J	Ulaszewska, MM; Koutsos, A; Trost, K; Stanstrup, J; Garcia-Aloy, M; Scholz, M; Fava, F; Natella, F; Scaccini, C; Vrhovsek, U; Tuohy, K; Lovegrove, J; Mattivi, F				Ulaszewska, Maria M.; Koutsos, Athanasios; Trost, Kajetan; Stanstrup, Jan; Garcia-Aloy, Mar; Scholz, Matthias; Fava, Francesca; Natella, Fausta; Scaccini, Cristina; Vrhovsek, Urska; Tuohy, Kieran; Lovegrove, Julie; Mattivi, Fulvio			Two apples a day modulate human:microbiome co-metabolic processing of polyphenols, tyrosine and tryptophan	EUROPEAN JOURNAL OF NUTRITION												Purpose Validated biomarkers of food intake (BFIs) have recently been suggested as a useful tool to assess adherence to dietary guidelines or compliance in human dietary interventions. Although many new candidate biomarkers have emerged in the last decades for different foods from metabolic profiling studies, the number of comprehensively validated biomarkers of food intake is limited. Apples are…				Scholz, Matthias/B-3508-2018; Fava, Francesca/M-8213-2014; Garcia-Aloy, Mar/A-9141-2012; Tuohy, Kieran M/G-9142-2011; Mattivi, Fulvio/B-7645-2011	Scholz, Matthias/0000-0003-1414-5924; Fava, Francesca/0000-0001-8530-2152; Garcia-Aloy, Mar/0000-0002-1330-6610; Tuohy, Kieran M/0000-0001-6882-7192; Mattivi, Fulvio/0000-0003-4935-5876; Ulaszewska, Maria/0000-0002-0929-2359; Stanstrup, Jan/0000-0003-0541-7369												1436-6207	1436-6215				DEC	2020	59	8
J	Tian, CP; Song, YL; Xu, HT; Yao, XD; Niu, SQ; Shen, LQ; He, LL				Tian, Cheng-piao; Song, Ya-ling; Xu, Hai-tang; Yao, Xing-dong; Niu, Si-qi; Shen, Li-qun; He, Li-li			Chemical characterization of ginger and vinegar soaked ginger: Changes in volatiles and chemical profile	JOURNAL OF FOOD PROCESSING AND PRESERVATION												Vinegar soaked ginger (Zingiber officinale Rosc.) as a common dietary adjunct is widely applied in Traditional Chinese Medicine due to its health-promoting properties, but the difference between vinegar soaked ginger (V-Ginger) and fresh ginger (F-Ginger) was rarely studied. In this study, the chemical composition of F-Ginger oil and V-Ginger oil was first compared by GC-MS, and then their ethano…																	0145-8892	1745-4549				MAY	2020	44	5
J	Ganguly, S; Mitra, T; Mahanty, A; Mohanty, S; Mohanty, BP				Ganguly, Satabdi; Mitra, Tandrima; Mahanty, Arabinda; Mohanty, Sasmita; Mohanty, Bimal P.			A comparative metabolomics study on anadromous clupeid Tenualosa ilisha for better understanding the influence of habitat on nutritional composition	METABOLOMICS												Introduction Fish inhabiting different aquatic habitats adapts to the environment by metabolomic readjustments. Understanding the combined activities of all the metabolic pathways (metabolome) helps in better understanding the complex interactions between gene and environment. Objectives The anadromous migratory Tenualosa ilisha is a high value food fish comprising the dominant fishery of the riv…					Ganguly, Satabdi/0000-0003-1249-491X; Mitra, Tandrima/0000-0003-3863-5610; Mohanty, Sasmita/0000-0002-1378-3775; Mohanty, Bimal/0000-0001-9749-9466												1573-3882	1573-3890				FEB 25	2020	16	3
J	Ferguson, LR				Ferguson, Lynnette R.			Inflammatory bowel disease: why this provides a useful example of the evolving science of nutrigenomics	JOURNAL OF THE ROYAL SOCIETY OF NEW ZEALAND												Inflammatory bowel disease is the umbrella term for a group of diseases whose incidence has been increasing over the past century. Although initial literature analyses had suggested a small number of genes, perhaps between 10 and 20, responsible for disease susceptibility, subsequent national and international collaborations have significantly modified those estimations to greater than 240, with …																	0303-6758	1175-8899				APR 2	2020	50	2			SI
J	Fraser, PD; Aharoni, A; Hall, RD; Huang, SW; Giovannoni, JJ; Sonnewald, U; Fernie, AR				Fraser, Paul D.; Aharoni, Asaph; Hall, Robert D.; Huang, Sanwen; Giovannoni, James J.; Sonnewald, Uwe; Fernie, Alisdair R.			Metabolomics should be deployed in the identification and characterization of gene-edited crops	PLANT JOURNAL												Gene-editing techniques are currently revolutionizing biology, allowing far greater precision than previous mutagenic and transgenic approaches. They are becoming applicable to a wide range of plant species and biological processes. Gene editing can rapidly improve a range of crop traits, including disease resistance, abiotic stress tolerance, yield, nutritional quality and additional consumer tr…				Huang, Sanwen/ABE-9053-2020; Sonnewald, Uwe/J-7875-2012	Sonnewald, Uwe/0000-0003-1835-5339; Giovannoni, James/0000-0002-0972-2515												0960-7412	1365-313X				JUN	2020	102	5
J	Wu, WK; Hsu, CC; Sheen, LY; Wu, MS				Wu, Wei-Kai; Hsu, Cheng-Chih; Sheen, Lee-Yan; Wu, Ming-Shiang			Measurement of gut microbial metabolites in cardiometabolic health and translational research	RAPID COMMUNICATIONS IN MASS SPECTROMETRY												The human gut microbiota is a functioning endocrine organ and stands at the intersection between dietary components and health or disease. There are very many microbial metabolites with numerous structures and functions arising from the gut microbial fermentation of foods and become signals for biological communication in the human body. These small molecules can be absorbed and delivered to dist…					Wu, Wei-Kai/0000-0002-9476-8998												0951-4198	1097-0231				APR	2020	34			1	SI
J	Dixit, D; Reddy, CRK; Trivedi, MH; Gadhavi, DK				Dixit, Dhara; Reddy, C. R. K.; Trivedi, M. H.; Gadhavi, Devesh K.			Non-targeted metabolomics approach to assess the brown marine macroalga Dictyota dichotoma as a functional food using liquid chromatography with mass spectrometry	SEPARATION SCIENCE PLUS												The study elucidates presence of 16 potential putative metabolites in Dictyota dichotoma through non-targeted secondary metabolite profile analysis using electrospray ionization negative mode of liquid chromatography with time-of-flight mass spectrometry. Two fatty acyl glycosides viz; 5-megastigmen-7-yne-3,9-diol 9-glucoside (biomarker for food consumption) and (3S,7E,9S)-9-hydroxy-4,7-megastigm…				Dixit, Dhara C/C-4910-2011	Dixit, Dhara C/0000-0002-6424-9986												2573-1815					MAY	2020	3	5
J	Gonzalez-Dominguez, R; Urpi-Sarda, M; Jauregui, O; Needs, PW; Kroon, PA; Andres-Lacueva, C				Gonzalez-Dominguez, Raul; Urpi-Sarda, Mireia; Jauregui, Olga; Needs, Paul W.; Kroon, Paul A.; Andres-Lacueva, Cristina			Quantitative Dietary Fingerprinting (QDF) -A Novel Tool for Comprehensive Dietary Assessment Based on Urinary Nutrimetabolomics	JOURNAL OF AGRICULTURAL AND FOOD CHEMISTRY												Accurate dietary assessment is a challenge in nutritional research, needing powerful and robust tools for reliable measurement of food intake biomarkers. In this work, we have developed a novel quantitative dietary fingerprinting (QDF) approach, which enables for the first time the simultaneous quantitation of about 350 urinary food-derived metabolites, including (poly)phenolic aglycones, phase I…				Urpi-Sarda, Mireia/D-5937-2013; Kroon, Paul A/H-5384-2013; Gonzalez-Dominguez, Raul/E-5125-2016; Andres-Lacueva, Cristina/J-3377-2012	Urpi-Sarda, Mireia/0000-0002-4064-5175; Kroon, Paul A/0000-0002-9805-6947; Gonzalez-Dominguez, Raul/0000-0002-7640-8833; Andres-Lacueva, Cristina/0000-0002-8494-4978												0021-8561	1520-5118				FEB 19	2020	68	7
J	Yuliana, ND; Arifin, AS; Rafi, M				Yuliana, Nancy Dewi; Arifin, Arfina Sukmawati; Rafi, Mohamad			Multiple spectroscopic fingerprinting platforms for rapid characterization of alpha-glucosidase inhibitors and antioxidants from some commonly consumed Indonesian vegetables and spices	JOURNAL OF FOOD MEASUREMENT AND CHARACTERIZATION												Indonesia has one of the most significant biodiversity in the world. Many edible plants have served as the sources of bioactive compounds such as alpha-glucosidase inhibitors and antioxidants, including several vegetables and spices. However, the potential of active biomolecules present in these food crops have not been fully explored. This study is aimed at screening alpha-glucosidase inhibitory…				Rafi, Mohamad/AAG-6544-2019	Rafi, Mohamad/0000-0002-5225-8703; Yuliana, Nancy Dewi/0000-0003-0249-3753												2193-4126	2193-4134				JUN	2020	14	3
J	Li, CR; Hou, XH; Xu, YY; Gao, W; Li, P; Yang, H				Li, Chao-Ran; Hou, Xi-Hong; Xu, Yin-Yue; Gao, Wen; Li, Ping; Yang, Hua			Manual annotation combined with untargeted metabolomics for chemical characterization and discrimination of two major crataegus species based on liquid chromatography quadrupole time-of-flight mass spectrometry	JOURNAL OF CHROMATOGRAPHY A												Hawthorn is a popular functional food. In China, Crataegus pinnatifida Bunge. and C. pinnatifida Bge. var. major N. E. Brown are two major species that are used for the preparation of hawthorn products. Accordingly, it is crucial to explore the chemical differences between these two species for the market standardization of hawthorn products. in this study, we integrated manual annotation with un…																	0021-9673	1873-3778				FEB 8	2020	1612
J	Haange, SB; Jehmlich, N; Krugel, U; Hintschich, C; Wehrmann, D; Hankir, M; Seyfried, F; Froment, J; Hubschmann, T; Muller, S; Wissenbach, DK; Kang, K; Buettner, C; Panagiotou, G; Noll, M; Rolle-Kampczyk, U; Fenske, W; von Bergen, M				Haange, Sven-Bastiaan; Jehmlich, Nico; Kruegel, Ute; Hintschich, Constantin; Wehrmann, Dorothee; Hankir, Mohammed; Seyfried, Florian; Froment, Jean; Huebschmann, Thomas; Mueller, Susann; Wissenbach, Dirk K.; Kang, Kang; Buettner, Christian; Panagiotou, Gianni; Noll, Matthias; Rolle-Kampczyk, Ulrike; Fenske, Wiebke; von Bergen, Martin			Gastric bypass surgery in a rat model alters the community structure and functional composition of the intestinal microbiota independently of weight loss	MICROBIOME												Background Roux-en-Y gastric bypass (RYGB) surgery is a last-resort treatment to induce substantial and sustained weight loss in cases of severe obesity. This anatomical rearrangement affects the intestinal microbiota, but so far, little information is available on how it interferes with microbial functionality and microbial-host interactions independently of weight loss. Methods A rat model was …				Muller, Susann/K-1293-2013; Haange, Sven/AAB-9743-2020; Noll, Matthias/AAX-5583-2020; Kang, Kang/AAH-9754-2020	Haange, Sven/0000-0003-2952-1152; Kang, Kang/0000-0002-7992-282X; Froment, Jean/0000-0003-4844-2919; Muller, Susann/0000-0003-2060-6256												2049-2618					FEB 7	2020	8	1
J	Mozumder, NHMR; Lee, YR; Hwang, KH; Lee, MS; Kim, EH; Hong, YS				Rubel Mozumder, N. H. M.; Lee, Yeong-Ran; Hwang, Kyeong Hwan; Lee, Min-Seuk; Kim, Eun-Hee; Hong, Young-Shick			Characterization of tea leaf metabolites dependent on tea (Camellia sinensis) plant age through H-1 NMR-based metabolomics	APPLIED BIOLOGICAL CHEMISTRY												The chemical or metabolic compositions of tea (Camellia sinensis) varies according to numerous factors, such as geographical origin, cultivar, climate, plucking position, and horticultural practices. However, how the age of tea plants affects the metabolite compositions of tea leaves has not been reported yet. Therefore, we extended the metabolomic approach to the investigation of the age-related…																	2468-0834	2468-0842				FEB 6	2020	63	1
J	Toyoda, A; Sato, M; Muto, M; Goto, T; Miyaguchi, Y; Inoue, E				Toyoda, Atsushi; Sato, Mizuho; Muto, Masaki; Goto, Tatsuhiko; Miyaguchi, Yuji; Inoue, Eiichi			Metabolomic analyses of plasma and liver of mice fed with immature Citrus tumida peel	BIOSCIENCE BIOTECHNOLOGY AND BIOCHEMISTRY												In this study, we investigated the effects of dietary supplementation of Citrus tumida hort. ex Tanaka on food intake, body and fat tissue weights, and metabolic profiles of plasma and liver in mice. Supplementation with 5% (w/w) of peels of immature C. tumida (PIC) for 4 weeks significantly suppressed body weight gain and decreased adipose tissue weight in epididymal, perirenal, and subcutaneous…																	0916-8451	1347-6947				JUN 2	2020	84	6
J	Huberty, M; Martis, B; van Kampen, J; Choi, YH; Vrieling, K; Klinkhamer, PGL; Bezemer, TM				Huberty, Martine; Martis, Beverly; Van Kampen, Jorian; Choi, Young Hae; Vrieling, Klaas; Klinkhamer, Peter G. L.; Bezemer, T. Martijn			Soil Inoculation Alters Leaf Metabolic Profiles in Genetically Identical Plants	JOURNAL OF CHEMICAL ECOLOGY												Abiotic and biotic properties of soil can influence growth and chemical composition of plants. Although it is well-known that soil microbial composition can vary greatly spatially, how this variation affects plant chemical composition is poorly understood. We grew genetically identical Jacobaea vulgaris in sterilized soil inoculated with live soil collected from four natural grasslands and in 100…				Huberty, Martine/ABC-2460-2020; Choi, Young Hae/O-7886-2016; Bezemer, Martijn/A-4068-2009	Huberty, Martine/0000-0003-1609-1544; Choi, Young Hae/0000-0003-1484-1700; Bezemer, Martijn/0000-0002-2878-3479												0098-0331	1573-1561				AUG	2020	46	8			SI
J	Bueno, PCP; Lopes, NP				Bueno, Paula C. P.; Lopes, Norberto P.			Metabolomics to Characterize Adaptive and Signaling Responses in Legume Crops under Abiotic Stresses	ACS OMEGA												Legume species are an important source of protein and other nutrients for human and livestock consumption, playing a central role in food security. Besides, legumes benefit agriculture because of their ability to establish symbiotic interactions with nitrogen-fixing bacteria, providing nitrogen for subsequent crops, which is very much appreciated for sustainable agricultural practices. However, l…				Bueno, Paula/A-2291-2013; Lopes, Norberto P/C-7148-2012	Bueno, Paula/0000-0002-6856-6380; Lopes, Norberto P/0000-0002-8159-3658												2470-1343					FEB 4	2020	5	4
J	Lucini, L; Rocchetti, G; Trevisan, M				Lucini, Luigi; Rocchetti, Gabriele; Trevisan, Marco			Extending the concept of terroir from grapes to other agricultural commodities: an overview	CURRENT OPINION IN FOOD SCIENCE												The term terroir is widely used in oenology to link geographical origin and environmental conditions used for grapes training with the sensorial and hedonistic value of the wine. Overall, this definition includes the pedo-climatic (such as soil type and climate) as well as agronomic practices able to affect the composition of a plant-derived food. This concept is rather underestimated in matrices…					Luigi, Lucini/0000-0002-5133-9464; Rocchetti, Gabriele/0000-0003-3488-4513												2214-7993	2214-8000				FEB	2020	31				SI
J	Green, CL; Mitchell, SE; Derous, D; Wang, YC; Chen, LN; Han, JDJ; Promislow, DEL; Lusseau, D; Douglas, A; Speakman, JR				Green, Cara L.; Mitchell, Sharon E.; Derous, Davina; Wang, Yingchun; Chen, Luonan; Han, Jing-Dong J.; Promislow, Daniel E. L.; Lusseau, David; Douglas, Alex; Speakman, John R.			The Effects of Graded Levels of Calorie Restriction: XIV. Global Metabolomics Screen Reveals Brown Adipose Tissue Changes in Amino Acids, Catecholamines, and Antioxidants After Short-Term Restriction in C57BL/6 Mice	JOURNALS OF GERONTOLOGY SERIES A-BIOLOGICAL SCIENCES AND MEDICAL SCIENCES												Animals undergoing calorie restriction (CR) often lower their body temperature to conserve energy. Brown adipose tissue (BAT) is stimulated through norepinephrine when rapid heat production is needed, as it is highly metabolically active due to the uncoupling of the electron transport chain from ATP synthesis. To better understand how BAT metabolism changes with CR, we used metabolomics to identi…				Derous, Davina/AAH-4740-2020	Derous, Davina/0000-0002-9041-4607; Lusseau, David/0000-0003-1245-3747												1079-5006	1758-535X				FEB	2020	75	2
J	Kawaguchi, M; Nishikoba, N; Shimamoto, S; Tomonaga, S; Kohrogi, R; Yamauchi, Y; Fujita, Y; Ohtsuka, A; Ijiri, D				Kawaguchi, Mana; Nishikoba, Nao; Shimamoto, Saki; Tomonaga, Shozo; Kohrogi, Rukana; Yamauchi, Yoko; Fujita, Yoshikazu; Ohtsuka, Akira; Ijiri, Daichi			Feeding the Outer Bran Fraction of Rice Alters Hepatic Carbohydrate Metabolism in Rats	NUTRIENTS												Dietary intake of fiber-rich food has been reported to contribute to multiple health benefits. The aim of the current study is to investigate the effects of a diet containing the outer bran fraction of rice (OBFR), which is rich in insoluble fiber, on the intestinal environment and metabolite profiles of rats. Fourteen 8-week-old male Sprague-Dawley rats were divided into a control group and an O…				Tomonaga, Shozo/S-3307-2018	Tomonaga, Shozo/0000-0003-0888-1407													2072-6643				FEB	2020	12	2
J	Azizan, A; Lee, AX; Hamid, NAA; Maulidiani, M; Mediani, A; Ghafar, SZA; Zolkeflee, NKZ; Abas, F				Azizan, Awanis; Lee, Ai Xin; Hamid, Nur Ashikin; Maulidiani, Maulidiani; Mediani, Ahmed; Ghafar, Siti Zulaikha; Zolkeflee, Nur Khaleeda Zulaikha; Abas, Faridah			Potentially Bioactive Metabolites from Pineapple Waste Extracts and Their Antioxidant and alpha-Glucosidase Inhibitory Activities by H-1 NMR	FOODS												Pineapple (Ananas comosus) waste is a promising source of metabolites for therapeutics, functional foods, and cosmeceutical applications. This study strives to characterize the complete metabolite profiles of a variety of MD2 pineapple waste extracts. Metabolomics strategies were utilized to identify bioactive metabolites of this variety prepared with different solvent ratios. Each pineapple wast…				Azizan, Awanis/AAU-1356-2020; Mediani, Ahmed/AAP-4700-2020; , Maulidiani/B-3053-2019	Azizan, Awanis/0000-0003-0488-5793; Mediani, Ahmed/0000-0002-6892-1995; , Maulidiani/0000-0002-3227-4191													2304-8158				FEB	2020	9	2
J	De Saeger, J; Van Praet, S; Vereecke, D; Park, J; Jacques, S; Han, T; Depuydt, S				De Saeger, Jonas; Van Praet, Stan; Vereecke, Danny; Park, Jihae; Jacques, Silke; Han, Taejun; Depuydt, Stephen			Toward the molecular understanding of the action mechanism of Ascophyllum nodosum extracts on plants	JOURNAL OF APPLIED PHYCOLOGY												The importance of biostimulants, defined as plant growth-promoting agents that differ notably from fertilizers, is increasing steadily because of their potential contribution to a worldwide strategy for securing food production without burdening the environment. Based on folkloric evidence and ethnographic studies, seaweeds have been useful for diverse human activities through time, including med…					Park, Jihae/0000-0002-1873-1480; Van Praet, Stan/0000-0002-5169-1054; Vereecke, Danny/0000-0003-3706-780X												0921-8971	1573-5176				FEB	2020	32	1
J	Marincola, FC; Mannina, L				Cesare Marincola, Flaminia; Mannina, Luisa			Special Issue on NMR-Based Metabolomics and Its Applications Volume 2	METABOLITES												Over the last decade, the number of scientific publications in the metabolomics area has increased exponentially. The literature includes 29,000 contributions (articles and reviews) during the period of 2009-2019, revealing metabolomics applications in a wide range of fields, including medical, plant, animal, and food sciences (this bibliographic data were retrieved from the SCOPUS database, sear…				Cesare Marincola, Flaminia/G-3520-2015	Cesare Marincola, Flaminia/0000-0002-9695-5957; Mannina, Luisa/0000-0001-8659-5890													2218-1989				FEB	2020	10	2
J	Xonti, A; Hunter, E; Kulu, N; Maboeei, P; Stander, M; Kossmann, J; Peters, S; Loedolff, B				Xonti, Alukhanyo; Hunter, Ethan; Kulu, Nokwanda; Maboeei, Palesa; Stander, Marietjie; Kossmann, Jens; Peters, Shaun; Loedolff, Bianke			Diversification of health-promoting phytochemicals in radish (Raphanus raphanistrum) and kale (Brassica oleracea) micro-greens using high light bio-fortification	FUNCTIONAL FOODS IN HEALTH AND DISEASE												Background: Fruits and vegetables contain significant amounts of biologically active phytochemicals (such as polyphenols, glucosinolates, phytoestrogens, and carotenoids, amongst others), which have associated with human health and nutrition. Numerous bio-fortification strategies are employed to enhance the nutritional profile of plant-based foods to address and minimize the severe outcomes of ma…					Loedolff, Bianke/0000-0001-7519-0257; Peters, Shaun/0000-0002-6913-8994												2160-3855					FEB	2020	10	2
J	Ye, ML; Zhang, CH; Jia, W; Shen, QS; Qin, XJ; Zhang, HR; Zhu, LY				Ye, Mengliang; Zhang, Chunhui; Jia, Wei; Shen, Qingshan; Qin, Xiaojie; Zhang, Hongru; Zhu, Lingyu			Metabolomics strategy reveals the osteogenic mechanism of yak (Bos grunniens) bone collagen peptides on ovariectomy-induced osteoporosis in rats	FOOD & FUNCTION												Our previous work demonstrated that yak bone collagen peptides (YBP) possessed excellent osteogenic activity in vitro. However, associations between YBP and osteoporosis were less established, and the positive effect and underlying mechanism of YBP in the treatment of osteoporotic rats in vivo remained unclear. Herein, ovariectomized rats were intragastrically administered with YBP or 17 beta-est…				Ye, Mengliang/AAB-4643-2020	Ye, Mengliang/0000-0001-9511-9757												2042-6496	2042-650X				FEB 1	2020	11	2
J	Jones, AG; Hoover, K; Pearsons, K; Tooker, JF; Felton, GW				Jones, Asher G.; Hoover, Kelli; Pearsons, Kirsten; Tooker, John F.; Felton, Gary W.			Potential Impacts of Translocation of Neonicotinoid Insecticides to Cotton (Gossypium hirsutum (Malvales: Malvaceae)) Extrafloral Nectar on Parasitoids	ENVIRONMENTAL ENTOMOLOGY												Neonicotinoid seed treatments are frequently used in cotton (Gossypium hirsutum L. [Malvales: Malvaceae]) production to provide protection against early-season herbivory. However, there is little known about how these applications affect extrafloral nectar (EFN), an important food resource for arthropod natural enemies. Using enzyme-linked immunosorbent assays, we found that neonicotinoids were t…					Jones, Asher/0000-0003-3287-4290												0046-225X	1938-2936				FEB	2020	49	1
J	Gallo, V; Ragone, R; Musio, B; Todisco, S; Rizzuti, A; Mastrorilli, P; Pontrelli, S; Intini, N; Scapicchio, P; Triggiani, M; Pascazio, A; Cobas, C; Mari, S; Garino, C; Arlorio, M; Acquotti, D; Airoldi, C; Arnesano, F; Assfalg, M; Barison, A; Benevelli, F; Borioni, A; Cagliani, LR; Casadei, L; Marincola, FC; Colson, K; Consonni, R; Costantino, G; Cremonini, MA; Davalli, S; Duarte, I; Guyader, S; H…				Gallo, Vito; Ragone, Rosa; Musio, Biagia; Todisco, Stefano; Rizzuti, Antonino; Mastrorilli, Piero; Pontrelli, Stefania; Intini, Nicola; Scapicchio, Pasquale; Triggiani, Maurizio; Pascazio, Antonello; Cobas, Carlos; Mari, Silvia; Garino, Cristiano; Arlorio, Marco; Acquotti, Domenico; Airoldi, Cristina; Arnesano, Fabio; Assfalg, Michael; Barison, Andersson; Benevelli, Francesca; Borioni, Anna; Cagl…			A Contribution to the Harmonization of Non-targeted NMR Methods for Data-Driven Food Authenticity Assessment	FOOD ANALYTICAL METHODS												Spectroscopic non-targeted methods are gaining ever-growing importance in quality control and authenticity assessment of food products because of their strong potential for identification of specific features of the products by data-driven classifiers. One of the factors hampering the diffusion of spectroscopic non-targeted methods and data-driven classifiers is the lack of harmonized guidelines …				Savorani, Francesco/B-2569-2012; Duarte, Iola F/H-5505-2013; Sobolev, Anatoly/AAX-1170-2020; Arnesano, Fabio/C-3066-2016; Valverde, Palmira Villa/F-9668-2016; Lamanna, Raffaele/AAJ-6510-2020; Menezes, Leociley/AAA-4324-2020; Barison, Andersson/F-7134-2012; lamanna, raffaele/A-6132-2011; Cesare Marincola, Flaminia/G-3520-2015	Savorani, Francesco/0000-0002-2431-6275; Duarte, Iola F/0000-0003-4289-9256; Sobolev, Anatoly/0000-0001-8709-7666; Arnesano, Fabio/0000-0002-8399-0964; Valverde, Palmira Villa/0000-0001-9054-9176; Lamanna, Raffaele/0000-0003-4589-7926; Menezes, Leociley/0000-0001-8631-8607; Barison, Andersson/0000-0001-9381-8239; Cesare Marincola, Flaminia/0000-0002-9695-5957; Airoldi, Cristina/0000-0002-3670-626…												1936-9751	1936-976X				FEB	2020	13	2
J	Sun, X; Li, L; Pei, J; Liu, C; Huang, LF				Sun, Xiao; Li, Lin; Pei, Jin; Liu, Chang; Huang, Lin-Fang			Metabolome and transcriptome profiling reveals quality variation and underlying regulation of three ecotypes for Cistanche deserticola	PLANT MOLECULAR BIOLOGY												Cistanche deserticola is a plant used both as food and medicine. We are interested in understanding how C. deserticola responds to environmental conditions. Samples were collected from three ecotypes grown in saline-alkali land, grassland and sandy land. Transcriptome and metabolome analysis were performed by using RNA-seq and LC-ESI-MS/MS. Among 578 metabolites identified, 218, 209 and 215 compo…				Liu, Chang/A-1148-2014	Sun, Xiao/0000-0001-9169-3356; Huang, Linfang/0000-0002-6822-0603												0167-4412	1573-5028				FEB	2020	102	3
J	Bhavyasri, K; Mounika, G				Bhavyasri, K.; Mounika, G.			APPLICATIONS OF CE-MS IN PHARMACEUTICAL FIELD	INTERNATIONAL JOURNAL OF PHARMACEUTICAL SCIENCES AND RESEARCH												Capillary Electrophoresis-Mass Spectroscopy (CE-MS) is a hyphenated technique as it combines the advantages of both CE and MS. It provides high-resolution separations with high detection selectivity and sensitivity, which allows detailed characterization of many biomolecules in a single analysis. CE-MS improves the ability to deal with the analysis of complex biological samples containing trace a…																	0975-8232					FEB	2020	11	2
J	Cukkemane, A; Kumar, P; Sathyamoorthy, B				Cukkemane, Abhishek; Kumar, Prashant; Sathyamoorthy, Bharathwaj			A metabolomics footprint approach to understanding the benefits of synbiotics in functional foods and dietary therapeutics for health, communicable and non-communicable diseases	FOOD RESEARCH INTERNATIONAL												Gut microbiota have been shown to affect various cellular and host response elements such as immunological, neurological, energy, storage, etc. In recent years, this has led to rapid expansion in dietary products containing probiotics, prebiotics and combination thereof in synbiotics. While benefits of consuming functional foods derived from probiotics strains have been demonstrated for various m…				Sathyamoorthy, Bharathwaj/ABG-2715-2020	Sathyamoorthy, Bharathwaj/0000-0002-1568-2599; Kumar, Prashant/0000-0001-5136-5411												0963-9969	1873-7145				FEB	2020	128
J	Fellah, B; Rocchetti, G; Senizza, B; Giuberti, G; Bannour, M; Ferchichi, A; Lucini, L				Fellah, Boutheina; Rocchetti, Gabriele; Senizza, Biancamaria; Giuberti, Gianluca; Bannour, Marwa; Ferchichi, Ali; Lucini, Luigi			Untargeted metabolomics reveals changes in phenolic profile following in vitro large intestine fermentation of non-edible parts of Punica granatum L.	FOOD RESEARCH INTERNATIONAL												In this study, the untargeted phytochemical profile of non-edible parts of pomegranate (i.e., flowers, leaves and peels) was depicted by using untargeted metabolomics. Each sample was in vitro digested and then fermented simulating a large intestinal process, then monitoring the changes of phenolic bioaccessibility. The most abundant compounds in pomegranate extracts were polyphenols, terpenoids,…				Lucini, Luigi/L-1503-2013	Lucini, Luigi/0000-0002-5133-9464; Rocchetti, Gabriele/0000-0003-3488-4513; Giuberti, Gianluca/0000-0002-0135-1609												0963-9969	1873-7145				FEB	2020	128
J	Valle-Parra, M; Lalaleo, L; Pomboza-Tamaquiza, P; Ramirez-Estrada, K; Becerra-Martinez, E; Hidalgo, D				Valle-Parra, Miguel; Lalaleo, Liliana; Pomboza-Tamaquiza, Pedro; Ramirez-Estrada, Karla; Becerra-Martinez, Elvia; Hidalgo, Diego			From morphological traits to the food fingerprint of Tropaeolum tuberosum through metabolomics by NMR	LWT-FOOD SCIENCE AND TECHNOLOGY												The objective of our research was to contrast the resonance techniques on tubers with the more commonly used morphological analyses. With the aims of establishing a classification among ecotypes and food fingerprint of mashua tuber, a multivariable data analysis like principal component analysis (PCA) and orthogonal projections to latent structures discriminant analysis (OPLS-DA), were performed …					Becerra, Elvia/0000-0002-8598-0516; Hidalgo Martinez, Diego Alberto/0000-0002-8086-7469												0023-6438	1096-1127				FEB	2020	119
J	Colosimo, R; Gabriele, M; Cifelli, M; Longo, V; Domenici, V; Pucci, L				Colosimo, Raffaele; Gabriele, Morena; Cifelli, Mario; Longo, Vincenzo; Domenici, Valentina; Pucci, Laura			The effect of sourdough fermentation on Triticum dicoccum from Garfagnana: H-1 NMR characterization and analysis of the antioxidant activity	FOOD CHEMISTRY												The fermentation of Triticum dicoccum with sourdough enhances the nutritional aspects of the final product by the enrichment of several compounds with potential medical and biological activity, hence, could improve the health of consumers. This study analyzed the chemical composition of fermented spelt flour from Garfagnana (Province of Lucca, Tuscany) by H-1 Nuclear Magnetic Resonance (H-1 NMR) …				Colosimo, Raffaele/AAV-1158-2020; Gabriele, Morena/AAU-9725-2020; Gabriele, Morena/L-1631-2018; Pucci, Laura/AAU-4653-2020	Colosimo, Raffaele/0000-0002-2418-6968; Gabriele, Morena/0000-0002-9456-6755; Gabriele, Morena/0000-0002-9456-6755; Pucci, Laura/0000-0001-7063-6192												0308-8146	1873-7072				FEB 1	2020	305
J	Park, MK; Kim, YS				Park, Min Kyung; Kim, Young-Suk			Comparative metabolic expressions of fermented soybeans according to different microbial starters	FOOD CHEMISTRY												The quality of fermented soybeans can be determined by diverse metabolites produced by microorganisms. Mass spectrometry-based metabolomic approach was applied to investigate the differences in volatile and non-volatile metabolite profiles of fermented soybeans by different microorganisms [e.g., molds, yeasts, lactic acid bacteria (LAB), and other bacteria]. The partial least squares-discriminant…																	0308-8146	1873-7072				FEB 1	2020	305
J	Lee, D; Kim, M; Kim, BH; Ahn, S				Lee, Dongwon; Kim, Miso; Kim, Byung Hee; Ahn, Sangdoo			Identification of the Geographical Origin of Asian Red Pepper (Capsicum annuum L.) Powders Using H-1 NMR Spectroscopy	BULLETIN OF THE KOREAN CHEMICAL SOCIETY												Red pepper (Capsicum annuum L.) is a highly popular vegetable in Asia used for food seasoning in powder form. In this study, H-1 NMR spectroscopy combined with canonical discriminant analysis was applied to differentiate the geographical origin of Korean, Chinese, and Vietnamese red pepper powders distributed in Korea. Through the quantitative analysis of metabolite peaks in the H-1 NMR spectra o…				Ahn, Sangdoo/A-4615-2009													0253-2964	1229-5949				MAR	2020	41	3
J	Lu, Y; Che, JX; Xu, XG; Pang, B; Zhao, XX; Liu, YL; Shi, JL				Lu, Yao; Che, Jinxin; Xu, Xiaoguang; Pang, Bing; Zhao, Xixi; Liu, Yanlin; Shi, Junling			Metabolomics Reveals the Response of the Phenylpropanoid Biosynthesis Pathway to Starvation Treatment in the Grape Endophyte Alternaria sp. MG1	JOURNAL OF AGRICULTURAL AND FOOD CHEMISTRY												Phenylpropanoid (PPPN) compounds are widely used in agriculture, medical, food, and cosmetic industries because of their multiple bioactivities. Alternaria sp. MG1, an endophytic fungus isolated from grape, is a new natural source of PPPNs. However, the PPPN biosynthesis pathway in MG1 tends to be suppressed under normal growth conditions. Starvation has been reported to stimulate the PPPN pathwa…					Shi, Junling/0000-0002-4643-1792; Xu, Xiaoguang/0000-0001-9754-9857												0021-8561	1520-5118				JAN 29	2020	68	4
J	Reisdorph, NA; Hendricks, AE; Tang, MH; Doenges, KA; Reisdorph, RM; Tooker, BC; Quinn, K; Borengasser, SJ; Nkrumah-Elie, Y; Frank, DN; Campbell, WW; Krebs, NF				Reisdorph, Nichole A.; Hendricks, Audrey E.; Tang, Minghua; Doenges, Katrina A.; Reisdorph, Richard M.; Tooker, Brian C.; Quinn, Kevin; Borengasser, Sarah J.; Nkrumah-Elie, Yasmeen; Frank, Daniel N.; Campbell, Wayne W.; Krebs, Nancy F.			Nutrimetabolomics reveals food-specific compounds in urine of adults consuming a DASH-style diet	SCIENTIFIC REPORTS												Although health benefits of the Dietary Approaches to Stop Hypertension (DASH) diet are established, it is not understood which food compounds result in these benefits. We used metabolomics to identify unique compounds from individual foods of a DASH-style diet and determined if these Food-Specific Compounds (FSC) are detectable in urine from participants in a DASH-style dietary study. We also ex…				Reisdorph, Nichole/AAX-8774-2020	Quinn, Kevin/0000-0002-3791-8128; Nkrumah-Elie, Yasmeen/0000-0001-7423-6989												2045-2322					JAN 24	2020	10	1
J	Pariyani, R; Kortesniemi, M; Liimatainen, J; Sinkkonen, J; Yang, BR				Pariyani, Raghunath; Kortesniemi, Maaria; Liimatainen, Jaana; Sinkkonen, Jari; Yang, Baoru			Untargeted metabolic fingerprinting reveals impact of growth stage and location on composition of sea buckthorn (Hippophae rhamnoides) leaves	JOURNAL OF FOOD SCIENCE												Sea buckthorn (Hippophae rhamnoides) is increasingly cultivated to produce raw materials for food and nutraceuticals. There is little knowledge on composition of sea buckthorn leaves (SBLs) and the key factors influencing the composition. This research aims to unravel the metabolic profile of SBLs and the effects of cultivar, location and stage of growth, and climatic conditions on the metabolic …					Pariyani, Raghunath/0000-0003-4321-5362												0022-1147	1750-3841				FEB	2020	85	2
J	Ferreira, H; Vasconcelos, M; Gil, AM; Pinto, E				Ferreira, Helena; Vasconcelos, Marta; Gil, Ana M.; Pinto, Elisabete			Benefits of pulse consumption on metabolism and health: A systematic review of randomized controlled trials	CRITICAL REVIEWS IN FOOD SCIENCE AND NUTRITION												Pulses are nutrient-dense foods that have for a long time been empirically known to have beneficial effects in human health. In the last decade, several studies have gathered evidence of the metabolic benefits of pulse intake. However, it remains unclear at what amounts these effects may be attained. This study aimed to systematically review the scientific outputs of the last two decades regardin…					Ferreira, Helena/0000-0002-8736-9964												1040-8398	1549-7852				JAN 2	2021	61	1
J	Price, EJ; Drapal, M; Perez-Fons, L; Amah, D; Bhattacharjee, R; Heider, B; Rouard, M; Swennen, R; Lopez-Lavalle, LAB; Fraser, PD				Price, Elliott J.; Drapal, Margit; Perez-Fons, Laura; Amah, Delphine; Bhattacharjee, Ranjana; Heider, Bettina; Rouard, Mathieu; Swennen, Rony; Becerra Lopez-Lavalle, Luis Augusto; Fraser, Paul D.			Metabolite database for root, tuber, and banana crops to facilitate modern breeding in understudied crops	PLANT JOURNAL												Roots, tubers, and bananas (RTB) are vital staples for food security in the world's poorest nations. A major constraint to current RTB breeding programmes is limited knowledge on the available diversity due to lack of efficient germplasm characterization and structure. In recent years large-scale efforts have begun to elucidate the genetic and phenotypic diversity of germplasm collections and pop…				Bhattacharjee, Ranjana/AAN-1979-2020; Rouard, Mathieu/H-5035-2017; Lopez-Lavalle, Luis Augusto Becerra/H-4678-2019; Price, Elliott/X-8863-2019	Rouard, Mathieu/0000-0003-0284-1885; Lopez-Lavalle, Luis Augusto Becerra/0000-0003-3520-2270; Price, Elliott/0000-0001-5691-7000; Bhattacharjee, Ranjana/0000-0002-5184-5930; Swennen, Rony/0000-0002-5258-9043; Heider, Bettina/0000-0002-9792-8512; Amah, Delphine/0000-0002-5706-8773												0960-7412	1365-313X				MAR	2020	101	6
J	Baxter, BA; Parker, KD; Nosler, MJ; Rao, S; Craig, R; Seiler, C; Ryan, EP				Baxter, Bridget A.; Parker, Kristopher D.; Nosler, Michael J.; Rao, Sangeeta; Craig, Rebecca; Seiler, Catherine; Ryan, Elizabeth P.			Metabolite profile comparisons between ascending and descending colon tissue in healthy adults	WORLD JOURNAL OF GASTROENTEROLOGY												BACKGROUND Obesity is a risk factor for colorectal cancer, yet metabolic distinctions between healthy right and left colon tissue, before cancer is diagnosed, remains largely unknown. This study compared right-ascending and left-descending colon tissue metabolomes to identify differences from the stool metabolome in normal weight, overweight, and obese adults. AIM To examine right and left colon …				Rao, Sangeeta/ABH-7983-2020	Rao, Sangeeta/0000-0002-9234-0082												1007-9327	2219-2840				JAN 21	2020	26	3
J	El-Maghrabey, MH; Kishikawa, N; Kuroda, N				El-Maghrabey, Mahmoud H.; Kishikawa, Naoya; Kuroda, Naotaka			Current trends in isotope-coded derivatization liquid chromatographic-mass spectrometric analyses with special emphasis on their biomedical application	BIOMEDICAL CHROMATOGRAPHY												Currently, LC-MS has various applications in different areas such as metabolomics, pharmacokinetics, and pathological studies. Yet, matrix effects resulting from co-existing constituents remain a major problem for LC-MS [or LC-tandem mass spectrometry (LC-MS/MS)]. Moreover, technical problems and instrumental drifts may lead to ion abundance variance. Thus, an internal standard (IS) is required t…				Elmaghrabey, Mahmoud/K-6718-2018	Elmaghrabey, Mahmoud/0000-0003-4661-6612; Kishikawa, Naoya/0000-0001-5057-828X; Kuroda, Naotaka/0000-0002-4807-6974												0269-3879	1099-0801				MAR	2020	34	3
J	do Nascimento, TP; Santos, MCB; de Abreu, J; de Almeida, ILGT; Feijo, MBD; Teodoro, AJ; Ferreira, MSL; Cameron, LC; Koblitz, MGB				Pimenta do Nascimento, Talita; Barros Santos, Millena Cristina; Pimentel de Abreu, Joel; de Almeida, Iris Lengruber Goncalves Teixeira; da Silva Feijo, Marcia Barreto; Junger Teodoro, Anderson; Simoes Larraz Ferreira, Mariana; Cameron, Luiz Claudio; Bello Koblitz, Maria Gabriela			Effects of cooking on the phytochemical profile of breadfruit as revealed by high-resolution UPLC-MSE	JOURNAL OF THE SCIENCE OF FOOD AND AGRICULTURE												BACKGROUND This study evaluated the impact of cooking on the profile of bioactive compounds in unripe breadfruit. To this end, the accessibility of bioactive compounds by various solvents was assessed through total phenolic content and antioxidant capacity analyses. The most efficient solvent was applied to extract the metabolites, which were evaluated by ultra-performance liquid chromatography c…				Cameron, Luiz-Claudio/I-2632-2012; Ferreira, Mariana Simoes Larraz/AAE-4793-2020; Ferreira, Mariana Simoes Larraz/T-5481-2019	Cameron, Luiz-Claudio/0000-0003-4180-2061; Ferreira, Mariana Simoes Larraz/0000-0002-6043-0921; Nascimento, Talita/0000-0002-5725-391X												0022-5142	1097-0010				MAR 30	2020	100	5
J	Kang, J; Song, S; Cowan, ML				Kang, Jonghoon; Song, Sooyeon; Cowan, Matthew L.			Comment on Metabolomics for a Millenniums-Old Crop: Tea Plant (Camellia sinensis)	JOURNAL OF AGRICULTURAL AND FOOD CHEMISTRY												Metabolomics is the study of metabolite profiles at the system level. Since its introduction in the early 2000s, metabolomics has greatly contributed to the understanding of the distribution of metabolites in organisms under various physiological conditions. In this comment, we show our research on the temporal development of metabolomics in general and in agricultural, food, and nutritional scie…																	0021-8561	1520-5118				JAN 15	2020	68	2
J	Ahmad, R; Ahmad, N; Amir, M; Aljishi, F; Alamer, MH; Al-Shaban, HR; Alsadah, ZA; Alsultan, BM; Aldawood, NA; Chathoth, S; Almofty, SA				Ahmad, Rizwan; Ahmad, Niyaz; Amir, Mohd; Aljishi, Fatema; Alamer, Marwah Hussain; Al-Shaban, Heba Radhi; Alsadah, Zainab Alawi; Alsultan, Bayan Mohammed; Aldawood, Noor Ali; Chathoth, Shahanas; Almofty, Sarah Ameen			Quality variation and standardization of black pepper (Piper nigrum): A comparative geographical evaluation based on instrumental and metabolomics analysis	BIOMEDICAL CHROMATOGRAPHY												Black pepper (Piper nigrum; BP), known as the 'king of spices', imported from various countries is widely available in Saudi Arabian markets, as its demand as a food as well as a medicine for minor ailments is increasing in the country. However, there is a lack of appropriate information regarding these samples in terms of quality variation and standardization. We thus aimed to evaluate the quali…				Ahmad, Rizwan/X-1978-2019	Ahmad, Rizwan/0000-0001-6490-8219												0269-3879	1099-0801				MAR	2020	34	3
J	Li, LL; Ma, SS; Wang, DJ; Chen, L; Wang, X				Li, Lili; Ma, Shuangshuang; Wang, Daijie; Chen, Long; Wang, Xiao			Plasma metabolomics analysis of endogenous and exogenous metabolites in the rat after administration of Lonicerae Japonicae Flos	BIOMEDICAL CHROMATOGRAPHY												Lonicerae Japonicae Flos (LJF) is a typical herbal medicine and is used as a functional food. LJF, which has complex chemical compounds, has various biological effects. The global metabolomics, focusing on both the endogenous and exogenous metabolites, have not yet been investigated for LJF in normal healthy rats using LC-MS. In this study, plasma metabolomics was analyzed after the administratio…																	0269-3879	1099-0801				MAR	2020	34	3
J	Lecuyer, L; Dalle, C; Micheau, P; Petera, M; Centeno, D; Lyan, B; Lagree, M; Galan, P; Hercberg, S; Rossary, A; Demidem, A; Vasson, MP; Partula, V; Deschasaux, M; Srour, B; Latino-Martel, P; Druesne-Pecollo, N; Kesse-Guyot, E; Durand, S; Pujos-Guillot, E; Manach, C; Touvier, M				Lecuyer, Lucie; Dalle, Celine; Micheau, Pierre; Petera, Melanie; Centeno, Delphine; Lyan, Bernard; Lagree, Marie; Galan, Pilar; Hercberg, Serge; Rossary, Adrien; Demidem, Aicha; Vasson, Marie-Paule; Partula, Valentin; Deschasaux, Melanie; Srour, Bernard; Latino-Martel, Paule; Druesne-Pecollo, Nathalie; Kesse-Guyot, Emmanuelle; Durand, Stephanie; Pujos-Guillot, Estelle; Manach, Claudine; Touvier, …			Untargeted plasma metabolomic profiles associated with overall diet in women from the SU.VI.MAX cohort	EUROPEAN JOURNAL OF NUTRITION												Purpose Dietary intakes are reflected in plasma by the presence of hundreds of exogenous metabolites and variations in endogenous metabolites. The exploration of diet-related plasma metabolic profiles could help to better understand the impact of overall diet on health. Our aim was to identify metabolomic signatures reflecting overall diet in women from the French general population. Methods This…				Srour, Bernard/X-8652-2019; Kesse-Guyot, Emmanuelle/ABH-7347-2020; Demidem, Aicha/L-2422-2018	Srour, Bernard/0000-0002-1277-3380; Demidem, Aicha/0000-0003-2153-344X; Deschasaux, Melanie/0000-0002-3359-420X; rossary, adrien/0000-0001-8311-2419												1436-6207	1436-6215				DEC	2020	59	8
J	Mu, Y; Su, W; Mu, YC; Jiang, L				Mu, Yu; Su, Wei; Mu, Yingchun; Jiang, Li			Combined Application of High-Throughput Sequencing and Metabolomics Reveals Metabolically Active Microorganisms During Panxian Ham Processing	FRONTIERS IN MICROBIOLOGY												Panxian ham, a traditional Chinese dry-cured ham, is protected by national geographical indication. Similar to other fermented foods, the microbial population of dry-cured ham is pivotal to taste and flavor formation. This study aimed to establish the relationship between microorganisms and metabolites during the spontaneous fermentation of Panxian ham. Multivariate analysis based on metabolomics…					MU, YU/0000-0002-0697-6229												1664-302X					JAN 10	2020	10
J	Rabassa, M; Zamora-Ros, R; Palau-Rodriguez, M; Tulipani, S; Minarro, A; Bandinelli, S; Ferrucci, L; Cherubini, A; Andres-Lacueva, C				Rabassa, Montserrat; Zamora-Ros, Raul; Palau-Rodriguez, Magali; Tulipani, Sara; Minarro, Antonio; Bandinelli, Stefania; Ferrucci, Luigi; Cherubini, Antonio; Andres-Lacueva, Cristina			Habitual Nut Exposure, Assessed by Dietary and Multiple Urinary Metabolomic Markers, and Cognitive Decline in Older Adults: The InCHIANTI Study	MOLECULAR NUTRITION & FOOD RESEARCH												Scope The association between self-reported dietary intake and urinary metabolomic markers of habitual nut exposure with cognitive decline over a 3-year follow-up in an older Italian population is prospectively evaluated. Methods and results A total of 119 older participants are selected, based on self-referred nut intake: the non-nut consumer (n = 72) and the regular consumer (>= 2.9 g d(-1), n …				Minarro, Antonio/G-1740-2015; Rabassa, Montse/AAA-6723-2020; Cherubini, Antonio/AAL-4632-2020; Andres-Lacueva, Cristina/J-3377-2012	Minarro, Antonio/0000-0001-7747-5299; Rabassa, Montse/0000-0002-0276-6726; Andres-Lacueva, Cristina/0000-0002-8494-4978												1613-4125	1613-4133				JAN	2020	64	2
J	Stavrianidi, A				Stavrianidi, Andrey			A classification of liquid chromatography mass spectrometry techniques for evaluation of chemical composition and quality control of traditional medicines	JOURNAL OF CHROMATOGRAPHY A												Natural products (NPs) and traditional medicines (TMs) are used for treatment of various diseases and also to develop new drugs. However, identification of drug leads within the immense biodiversity of living organisms is a challenging task that requires considerable time, labor, and computational resources as well as the application of modern analytical instruments. LC-MS platforms are widely us…				Stavrianidi, Andrey/P-1736-2017	Stavrianidi, Andrey/0000-0003-2848-6535												0021-9673	1873-3778				JAN 4	2020	1609
J	Ma, ZQ; Xie, Q; Li, GQ; Jia, HY; Zhou, JY; Kong, ZX; Li, N; Yuan, Y				Ma, Zhengqiang; Xie, Quan; Li, Guoqiang; Jia, Haiyan; Zhou, Jiyang; Kong, Zhongxin; Li, Na; Yuan, Yang			Germplasms, genetics and genomics for better control of disastrous wheat Fusarium head blight	THEORETICAL AND APPLIED GENETICS												Fusarium head blight (FHB), or scab, for its devastating nature to wheat production and food security, has stimulated worldwide attention. Multidisciplinary efforts have been made to fight against FHB for a long time, but the great progress has been achieved only in the genomics era of the past 20 years, particularly in the areas of resistance gene/QTL discovery, resistance mechanism elucidation …					Ma, Zhengqiang/0000-0003-4950-5387												0040-5752	1432-2242				MAY	2020	133	5			SI
J	Bao, WJ; Huang, XN; Liu, JJ; Han, BZ; Chen, JY				Bao, Wenjing; Huang, Xiaoning; Liu, Jingjing; Han, Beizhong; Chen, Jingyu			Influence of Lactobacillus brevis on metabolite changes in bacteria-fermented sufu	JOURNAL OF FOOD SCIENCE												Sufu is a form of food derived from traditional Chinese fermented soybean. It has a unique flavor and contains abundant nutrients. With demands for healthy food on the rise, a higher level of sufu functionality is required. In fermentation of soybean-derived products, lactic acid bacteria (LAB) are widely used as an adjunct culture, which provides health benefits and enhances flavor of food. Amon…				Chen, Jingyu/O-9208-2019	Chen, Jingyu/0000-0002-1348-0790												0022-1147	1750-3841				JAN	2020	85	1
J	Lim, WF; Nasir, SM; Teh, LK; James, RJ; Izhar, MHM; Salleh, MZ				Lim, Wai Feng; Nasir, Suriati Mohd; Teh, Lay Kek; James, Richard Johari; Izhar, Mohd Hafidz Mohd; Salleh, Mohd Zaki			The methanolic extract of Garcinia atroviridis (MeGa) reduces body weight and food intake, and improves lipid profiles by altering the lipid metabolism: a rat model	TURKISH JOURNAL OF BIOLOGY												Garcinia species are widely used for their slimming effects via increased fat burning and suppression of satiety. However, scientific evidence for the biological effects of Garcinia atroviridis (GA) is lacking. We investigated the phytochemical composition, safety profiles, and antioxidant and antiobesity effects of methanolic extracts of Garcinia atroviridis (MeGa) in obese female rats. Repeated…																	1300-0152	1303-6092					2020	44	6
J	Deng, GM; Sheng, O; Bi, FC; Li, CY; Dou, TX; Dong, T; Yang, QS; Gao, HJ; Liu, J; Zhong, XH; Peng, M; Yi, GJ; He, WD; Hu, CH				Deng, Guiming; Sheng, Ou; Bi, Fangcheng; Li, Chunyu; Dou, Tongxin; Dong, Tao; Yang, Qiaosong; Gao, Huijun; Liu, Jing; Zhong, Xiaohong; Peng, Miao; Yi, Ganjun; He, Weidi; Hu, Chunhua			Metabolic Profiling in Banana Pseudo-Stem Reveals a Diverse Set of Bioactive Compounds with Potential Nutritional and Industrial Applications	PHYTON-INTERNATIONAL JOURNAL OF EXPERIMENTAL BOTANY												Banana (Musa spp.) is an ancient and popular fruit plant with highly nutritious fruit. The pseudo-stem of banana represents on average 75% of the total dry mass but its valorization as a nutritional and industrial by-product is limited. Recent advances in metabolomics have paved the way to understand and evaluate the presence of diverse sets of metabolites in different plant parts. This study aim…																	0031-9457	1851-5657					2020	89	4
J	Teli, B; Purohit, J; Rashid, MM; Jailani, AAK; Chattopadhyay, A				Teli, Basavaraj; Purohit, Jyotika; Rashid, Md Mahtab; Jailani, A. Abdul Kader; Chattopadhyay, Anirudha			Omics Insight on Fusarium Head Blight of Wheat for Translational Research Perspective	CURRENT GENOMICS												In the scenario of global warming and climate change, an outbreak of new pests and pathogens has become a serious concern owing to the rapid emergence of arms races, their epidemic infection, and the ability to break down host resistance, etc. Fusarium head blight (FHB) is one such evidence that depredates major cereals throughout the world. The symptomatological perplexity and aetiological compl…					Purohit, Jyotika/0000-0002-7250-2216												1389-2029	1875-5488					2020	21	6
J	Nishiumi, S; Izumi, Y; Kobayashi, T; Yoshida, M				Nishiumi, Shin; Izumi, Yoshihiro; Kobayashi, Takashi; Yoshida, Masaru			Possible Involvement of Lipids in the Effectiveness of Kombu in Individuals with Abnormally High Serum Triglyceride Levels	JOURNAL OF NUTRITIONAL SCIENCE AND VITAMINOLOGY												In Japan, Kombu (Laminaria japonica), which is a type of seaweed, is considered to be a foodstuff with health-promoting benefits, and Japanese people actively incorporate Kombu into their diets. Previously, we reported that the frequent intake of Kombu reduced the serum triglyceride levels of subjects with abnormally high serum triglyceride levels. In the current human study, we performed metabol…				Nishiumi, Shin/ABD-5775-2020	Nishiumi, Shin/0000-0003-2126-3013; Kobayashi, Takashi/0000-0002-9202-7643												0301-4800	1881-7742					2020	66	2
J	Choi, K				Choi, Kihwan			Purity assessment using quantitative NMR: establishment of SI traceability in organic analysis	JOURNAL OF THE KOREAN MAGNETIC RESONANCE SOCIETY												Quantitative nuclear magnetic resonance (qNMR) has been gaining attention as a purity assessment method. In particular, qNMR is recognized as the primary method to realize the Internal System of Units (SI) in organic analysis. The capability of quantitative analysis is recognized as the beginning of NMR development. NMR signals are proportional to the number of nuclei and qNMR has been used in va…																	1226-6531						2020	24	1
J	Albrahim, T				Albrahim, Tarfa			The potential role of nutritional components in improving brain function among patients with Alzheimer's disease: a meta-analysis of RCT studies	NEUROSCIENCES												Objectives: To find out the potential role of nutritional components in improving brain function among patients with Alzheimer's disease (AD). Methods: The correlation between nutrition and cerebral function in cases of AD has been the focus of 19 prospective randomised controlled trials (RCTs) with a combined research sample of 2297 patients. These RCTs are subject to systematic review and meta-…																	1319-6138					JAN	2020	25	1
J	Ghini, V; Tenori, L; Capozzi, F; Luchinat, C; Bub, A; Malpuech-Brugere, C; Orfila, C; Ricciardiello, L; Bordoni, A				Ghini, Veronica; Tenori, Leonardo; Capozzi, Francesco; Luchinat, Claudio; Bub, Achim; Malpuech-Brugere, Corinne; Orfila, Caroline; Ricciardiello, Luigi; Bordoni, Alessandra			DHA-Induced Perturbation of Human Serum Metabolome. Role of the Food Matrix and Co-Administration of Oat beta-glucan and Anthocyanins	NUTRIENTS												Docosahexaenoic acid (DHA) has been reported to have a positive impact on many diet-related disease risks, including metabolic syndrome. Although many DHA-enriched foods have been marketed, the impact of different food matrices on the effect of DHA is unknown. As well, the possibility to enhance DHA effectiveness through the co-administration of other bioactives has seldom been considered. We eva…				Bordoni, Alessandra/J-3047-2012; Capozzi, Francesco/A-7870-2008; Tenori, Leonardo/J-9258-2016	Capozzi, Francesco/0000-0002-5543-2359; Orfila, Caroline/0000-0003-2564-8068; Luchinat, Claudio/0000-0003-2271-8921; Tenori, Leonardo/0000-0001-6438-059X; Bordoni, Alessandra/0000-0003-4579-1662													2072-6643				JAN	2020	12	1
J	Landberg, R; Hanhineva, K				Landberg, Rikard; Hanhineva, Kati			Biomarkers of a Healthy Nordic Diet-From Dietary Exposure Biomarkers to Microbiota Signatures in the Metabolome	NUTRIENTS												Whole diets and dietary patterns are increasingly highlighted in modern nutrition and health research instead of single food items or nutrients alone. The Healthy Nordic Diet is a dietary pattern typically associated with beneficial health outcomes in observational studies, but results from randomized controlled trials are mixed. Dietary assessment is one of the greatest challenges in observation…																		2072-6643				JAN	2020	12	1
J	Yoshitomi, T; Wakana, D; Uchiyama, N; Tsujimoto, T; Kawano, N; Yokokura, T; Yamamoto, Y; Fuchino, H; Hakamatsuka, T; Komatsu, K; Kawahara, N; Maruyama, T				Yoshitomi, Taichi; Wakana, Daigo; Uchiyama, Nahoko; Tsujimoto, Takashi; Kawano, Noriaki; Yokokura, Tsuguo; Yamamoto, Yutaka; Fuchino, Hiroyuki; Hakamatsuka, Takashi; Komatsu, Katsuko; Kawahara, Nobuo; Maruyama, Takuro			H-1 NMR-based metabolomic analysis coupled with reversed-phase solid-phase extraction for sample preparation of Saposhnikovia roots and related crude drugs	JOURNAL OF NATURAL MEDICINES												H-1 NMR-based metabolomics has been applied in research on food, herbal medicine, and natural products. Although excellent results were reported, samples were directly extracted with a deuterated solvent (e.g., methanol-d(4) or D2O) in most reports. As primary metabolites account for most of the results, data for secondary metabolites are partially reflected. Consequently, secondary metabolites t…				Fuchino, Hiroyuki/ABD-5560-2020	Fuchino, Hiroyuki/0000-0002-6302-4507; Komatsu, Katsuko/0000-0002-0833-7199												1340-3443	1861-0293				JAN	2020	74	1
J	Suzuki, R; Ohno, H; Murakami, T; Shirataki, Y				Suzuki, Ryuichiro; Ohno, Hirokazu; Murakami, Toshiyuki; Shirataki, Yoshiaki			Improving quality control of yucca extracts used as food additives by screening antimicrobial activity using NMR metabolomics	JOURNAL OF NATURAL MEDICINES												Yucca schidigera is mainly distributed in southwestern US and the northern desert of Mexico. Its extract is widely used as a food additive for its antimicrobial activity. However, this antimicrobial activity is subject to significant variability across production lots. Yucca extracts are natural products and their composition is affected by their cultivation area and weather. Manufacturer deal wi…																	1340-3443	1861-0293				JAN	2020	74	1
J	Gherase, MR; Fleming, DEB				Gherase, Mihai R.; Fleming, David E. B.			Probing Trace Elements in Human Tissues with Synchrotron Radiation	CRYSTALS												For the past several decades, synchrotron radiation has been extensively used to measure the spatial distribution and chemical affinity of elements found in trace concentrations (<few mu g/g) in animal and human tissues. Intense and highly focused (lateral size of several micrometers) X-ray beams combined with small steps of photon energy tuning (2-3 eV) of synchrotron radiation allowed X-ray flu…				Gherase, Mihai R/AAA-1695-2019	Gherase, Mihai R/0000-0003-2071-8151												2073-4352					JAN	2020	10	1
J	Cornejo-Baez, AA; Pena-Rodriguez, LM; Alvarez-Zapata, R; Vazquez-Hernandez, M; Sanchez-Medina, A				Cornejo-Baez, Axhell A.; Pena-Rodriguez, Luis M.; Alvarez-Zapata, Radames; Vazquez-Hernandez, Maribel; Sanchez-Medina, Alberto			Chemometrics: a complementary tool to guide the isolation of pharmacologically active natural products	DRUG DISCOVERY TODAY												Natural products (NPs) are specialized metabolites from natural sources, such as plants, animals, fungi, and bacteria, that have had an important role in the discovery and development of new drugs. For many years, bioassay-guided isolation has been the most used strategy for the isolation of bioactive NPs. Chemometrics is the science of relating the measurements made in a system or chemical proce…					Alvarez, Radames/0000-0001-9785-2514; Sanchez-Medina, Alberto/0000-0002-3017-9801												1359-6446	1878-5832				JAN	2020	25	1
J	Zhang, YW; Chen, WX; Chen, HM; Zhong, QP; Yun, YH; Chen, WJ				Zhang, Yunwu; Chen, Wenxue; Chen, Haiming; Zhong, Qiuping; Yun, Yonghuan; Chen, Weijun			Metabolomics Analysis of the Deterioration Mechanism and Storage Time Limit of Tender Coconut Water during Storage	FOODS												Tender coconut water tastes sweet and is enjoyed by consumers, but its commercial development is restricted by an extremely short shelf life, which cannot be explained by existing research. UPLC-MS/MS-based metabolomics methods were used to identify and statistically analyze metabolites in coconut water under refrigerated storage. A multivariate statistical analysis method was used to analyze the…				Yun, Yong-Huan/G-3410-2014	Yun, Yong-Huan/0000-0003-1777-3205													2304-8158				JAN	2020	9	1
J	Oluwagbemigun, K; Foerster, J; Watkins, C; Fouhy, F; Stanton, C; Bergmann, MM; Boeing, H; Nothlings, U				Oluwagbemigun, Kolade; Foerster, Jana; Watkins, Claire; Fouhy, Fiona; Stanton, Catherine; Bergmann, Manuela M.; Boeing, Heiner; Noethlings, Ute			Dietary Patterns Are Associated with Serum Metabolite Patterns and Their Association Is Influenced by Gut Bacteria among Older German Adults	JOURNAL OF NUTRITION												Background: Although dietary intakes and dietary intake patterns (DPs) have been associated with single metabolites, it is unclear whether DPs are also reflected in specific metabolite patterns (MPs). Moreover, the influence of groups of gut bacteria on the relationship between DPs and MPs is underexplored. Objectives: We aimed to investigate the association of DPs and serum MPs and also the modi…				Nothlings, Ute/B-2713-2010; Stanton, Catherine/A-9549-2015	Stanton, Catherine/0000-0002-6724-7011; Watkins, Claire/0000-0002-9334-4683												0022-3166	1541-6100				JAN	2020	150	1
J	Peron, G; Sut, S; Dal Ben, S; Voinovich, D; Dall'Acqua, S				Peron, Gregorio; Sut, Stefania; Dal Ben, Simone; Voinovich, Dario; Dall'Acqua, Stefano			Untargeted UPLC-MS metabolomics reveals multiple changes of urine composition in healthy adult volunteers after consumption of curcuma longa L. extract	FOOD RESEARCH INTERNATIONAL												Curcuma longa L. is used as food supplement to prevent diseases, although limited studies have been performed on healthy subjects up to now. In the present work, an untargeted UPLC-MS metabolomics approach was applied to study the changes of 24-hours urinary composition on healthy volunteers due to a 28-days daily consumption of a dried C. longa extract containing a standardized amount of curcumi…				Dall'Acqua, Stefano/C-1353-2013; PERON, GREGORIO/ABA-8980-2020	PERON, GREGORIO/0000-0002-6007-6184												0963-9969	1873-7145				JAN	2020	127
J	Rocchetti, G; Pagnossa, JP; Blasi, F; Cossignani, L; Piccoli, RH; Zengin, G; Montesano, D; Cocconcelli, PS; Lucini, L				Rocchetti, Gabriele; Pagnossa, Jorge Pamplona; Blasi, Francesca; Cossignani, Lina; Piccoli, Roberta Hilsdorf; Zengin, Gokhan; Montesano, Domenico; Cocconcelli, Pier Sandro; Lucini, Luigi			Phenolic profiling and in vitro bioactivity of Moringa oleifera leaves as affected by different extraction solvents	FOOD RESEARCH INTERNATIONAL												In this work the (poly)-phenolic profile of Moringa oleifera leaves was comprehensively investigated through untargeted metabolomics, following a homogenizer-assisted extraction (HAE) using three solvent systems, i.e. methanol (HAE-1), methanol-water 50:50 v/v (HAE-2) and ethyl acetate (HAE-3). This approach allowed to putatively annotate 291 compounds, recording mainly flavonoids and phenolic ac…				Blasi, Francesca/J-5120-2019; COCCONCELLI, Pier Sandro/ABB-5485-2020; Lucini, Luigi/L-1503-2013; Cossignani, Lina/E-4311-2014; montesano, domenico/O-2391-2018	Blasi, Francesca/0000-0002-1902-2686; COCCONCELLI, Pier Sandro/0000-0003-2212-7611; Lucini, Luigi/0000-0002-5133-9464; Cossignani, Lina/0000-0003-3433-604X; Rocchetti, Gabriele/0000-0003-3488-4513; montesano, domenico/0000-0002-8857-2091												0963-9969	1873-7145				JAN	2020	127
J	Jo, S; Song, Y; Jeong, JH; Hwang, J; Kim, Y				Jo, Soyeon; Song, Yuyoung; Jeong, Ji-Ho; Hwang, Junghyun; Kim, Yongae			Geographical discrimination of Allium species (garlic and onion) using 1H NMR spectroscopy with multivariate analysis	INTERNATIONAL JOURNAL OF FOOD PROPERTIES												Garlic and onion are the popular ingredients and spices world wide with their specific flavour. Plants of the Allium produce many chemical compounds related with characteristic taste and flavour. They involved many metabolites such as organic acid, sugar and amino acid. The growth environments of products affect content of constituents. H-1 high resolution NMR spectroscopy based on metabolomics p…																	1094-2912	1532-2386				JAN 1	2020	23	1
J	Wang, Z; Tauzin, AS; Laville, E; Tedesco, P; Letisse, F; Terrapon, N; Lepercq, P; Mercade, M; Potocki-Veronese, G				Wang, Zhi; Tauzin, Alexandra S.; Laville, Elisabeth; Tedesco, Pietro; Letisse, Fabien; Terrapon, Nicolas; Lepercq, Pascale; Mercade, Myriam; Potocki-Veronese, Gabrielle			Harvesting of Prebiotic Fructooligosaccharides by Nonbeneficial Human Gut Bacteria	MSPHERE												Prebiotic oligosaccharides, such as fructooligosaccharides, are increasingly being used to modulate the composition and activity of the gut microbiota. However, carbohydrate utilization analyses and metagenomic studies recently revealed the ability of deleterious and uncultured human gut bacterial species to metabolize these functional foods. Moreover, because of the difficulties of functionally …				Terrapon, Nicolas/O-3630-2014	Terrapon, Nicolas/0000-0002-3693-6017; Fabien, Letisse/0000-0002-1490-0152; Potocki-Veronese, Gabrielle/0000-0003-4232-230X												2379-5042					JAN-FEB	2020	5	1
J	Wang, JY; Jiang, B; Shan, YY; Wang, XL; Lv, X; Mohamed, J; Li, H; Wang, CM; Chen, JG; Sun, JH				Wang, Jiaye; Jiang, Bin; Shan, Yingying; Wang, Xiaoli; Lv, Xi; Mohamed, Jihan; Li, He; Wang, Chunmei; Chen, Jianguang; Sun, Jinghui			Metabolic mapping of Schisandra chinensis lignans and their metabolites in rats using a metabolomic approach based on HPLC with quadrupole time-of-flight MS/MS spectrometry	JOURNAL OF SEPARATION SCIENCE												Schisandra chinensis lignans are the main active components of the traditional Chinese medicine Schisandra chinensis in East Asia. At present, there are more and more medicines and health foods in which the total S. chinensis lignans extracts are considered as the main active components, but little research has been done on the active components of S. chinensis lignans in the blood and main targe…				Sun, Jinghui/AAB-3845-2020													1615-9306	1615-9314				JAN	2020	43	2
J	Wang, ZB; Zhang, J; Wu, P; Luo, SY; Li, JZ; Wang, QY; Huang, PF; Li, YL; Ding, XQ; Hou, ZP; Wu, DQ; Huang, J; Tu, Q; Yang, HS				Wang, Zhaobin; Zhang, Jun; Wu, Pei; Luo, Shiyu; Li, Jianzhong; Wang, Qiye; Huang, Pengfei; Li, Yali; Ding, Xueqin; Hou, Zhenping; Wu, Duanqin; Huang, Jing; Tu, Qiang; Yang, Huansheng			Effects of oral monosodium glutamate administration on serum metabolomics of suckling piglets	JOURNAL OF ANIMAL PHYSIOLOGY AND ANIMAL NUTRITION												This study was conducted to determine the effects of oral administration with glutamate on metabolism of suckling piglets based on H-1-Nuclear magnetic resonance (H-1 NMR) spectroscopy through the level of metabolism. Forty-eight healthy [(Yorkshire x Landrace) x Duroc] piglets born on the same day with a similar birth bodyweight (1.55 +/- 0.20 kg) were obtained from six sows (8 piglets per sow).…				Wang, Qiye/ABH-2016-2020; Wang, Zhaobin/AAL-4207-2020	Wang, Zhaobin/0000-0002-8143-1990												0931-2439	1439-0396				JAN	2020	104	1
J	Serag, A; Baky, MH; Doll, S; Farag, MA				Serag, Ahmed; Baky, Mostafa H.; Doell, Stefanie; Farag, Mohamed A.			UHPLC-MS metabolome based classification of umbelliferous fruit taxa: a prospect for phyto-equivalency of its different accessions and in response to roasting	RSC ADVANCES												Herbs of the Umbelliferae family are popular spices valued worldwide for their many nutritional and health benefits. Herein, five chief umbelliferous fruits viz., cumin, fennel, anise, coriander and caraway were assessed for its secondary metabolites diversity along with compositional changes incurring upon roasting as analyzed via ultra-high performance liquid chromatography coupled to photodiod…				Baky, Mostafa Hassan/ABH-8397-2020; Serag, Ahmed/O-1836-2019	Baky, Mostafa Hassan/0000-0002-8597-7974; Serag, Ahmed/0000-0003-1559-8079; Doll, Stefanie/0000-0002-0001-8302													2046-2069				JAN 1	2020	10	1
J	Yadama, AP; Kelly, RS; Lee-Sarwar, K; Mirzakhani, H; Chu, SH; Kachroo, P; Litonjua, AA; Lasky-Su, J; Weiss, ST				Yadama, Aishwarya P.; Kelly, Rachel S.; Lee-Sarwar, Kathleen; Mirzakhani, Hooman; Chu, Su H.; Kachroo, Priyadarshini; Litonjua, Augusto A.; Lasky-Su, Jessica; Weiss, Scott T.			Allergic disease and low ASQ communication score in children	BRAIN BEHAVIOR AND IMMUNITY												Autism Spectrum Disorders (ASD) are complex and multifactorial. Previous investigations have revealed associations between allergic disease and ASD, which are characterized by impaired communication skills. In this study we observed an association between allergic disease and communication skills development as assessed by the Ages and Stages Questionnaire (ASQ) communication score, as a proxy fo…				Kelly, Rachel Sabine/H-4505-2017	Kelly, Rachel Sabine/0000-0003-3023-1822; Kachroo, Priyadarshini/0000-0002-5807-1333												0889-1591	1090-2139				JAN	2020	83
J	Sadiq, FA; Yan, BW; Zhao, JX; Zhang, H; Chen, W				Sadiq, Faizan Ahmed; Yan, Bowen; Zhao, Jianxin; Zhang, Hao; Chen, Wei			Untargeted metabolomics reveals metabolic state of Bifidobacterium bifidum in the biofilm and planktonic states	LWT-FOOD SCIENCE AND TECHNOLOGY												Bifidobacterium bifidum is the major and dominant coloniser of the human gut which can form biofilms on mucosa, epithelial cells, and food residues in the gut lumen. This study provided metabolic insights into B. bifidum biofilm and planktonic states using untargeted metabolomics. The two states were clearly distinguishable by PCA and PIS DA. Out of the total 173 metabolites, only 48 metabolites …					Sadiq, Faizan Ahmed/0000-0003-1596-4155												0023-6438	1096-1127				JAN	2020	118
J	de Franco, EPD; Contesini, FJ; da Silva, BL; Fernandes, AMAD; Leme, CW; Cirino, JPG; Campos, PRB; Carvalho, PD				Dini de Franco, Elida Paula; Contesini, Fabiano Jares; da Silva, Bianca Lima; Alves de Piloto Fernandes, Anna Maria; Leme, Camila Wielewski; Goncalves Cirino, Joao Pedro; Bueno Campos, Paula Renata; Carvalho, Patricia De Oliveira			Enzyme-assisted modification of flavonoids from Matricaria chamomilla: antioxidant activity and inhibitory effect on digestive enzymes	JOURNAL OF ENZYME INHIBITION AND MEDICINAL CHEMISTRY												Matricaria chamomilla L. contains antioxidant flavonoids that can have their bioactivity enhanced by enzymatic hydrolysis of specific glycosyl groups. This study implements an untargeted metabolomics approach based on ultra-performance liquid chromatography coupled with electrospray ionisation quadrupole time-of-flight mass spectrometry technique operating in MSE mode (UPLC-QTOF-MSE) and spectrop…				Contesini, Fabiano J/J-3443-2014; Maria, Anna/AAU-7662-2020	Maria, Anna/0000-0002-4285-3656; Reis, AlessanRSS/0000-0001-8486-7469; Carvalho, Patricia de/0000-0002-2681-7022												1475-6366	1475-6374				JAN 1	2020	35	1
J	Gauglitz, JM; Aceves, CM; Aksenov, AA; Aleti, G; Almaliti, J; Bouslimani, A; Brown, EA; Campeau, A; Caraballo-Rodriguez, AM; Chaar, R; da Silva, RR; Demko, AM; Di Ottavio, F; Elijah, E; Ernst, M; Ferguson, LP; Holmes, X; Jarmusch, AK; Jiang, LJ; Kang, KB; Koester, I; Kwan, B; Li, J; Li, YY; Melnik, AV; Molina-Santiago, C; Ni, BH; Oom, AL; Panitchpakdi, MW; Petras, D; Quinn, R; Sikora, N; Spengler…				Gauglitz, Julia M.; Aceves, Christine M.; Aksenov, Alexander A.; Aleti, Gajender; Almaliti, Jehad; Bouslimani, Amina; Brown, Elizabeth A.; Campeau, Anaamika; Caraballo-Rodriguez, Andres Mauricio; Chaar, Rama; da Silva, Ricardo R.; Demko, Alyssa M.; Di Ottavio, Francesca; Elijah, Emmanuel; Ernst, Madeleine; Ferguson, L. Paige; Holmes, Xavier; Jarmusch, Alan K.; Jiang, Lingjing; Kang, Kyo Bin; Koes…			Untargeted mass spectrometry-based metabolomics approach unveils molecular changes in raw and processed foods and beverages	FOOD CHEMISTRY												In our daily lives, we consume foods that have been transported, stored, prepared, cooked, or otherwise processed by ourselves or others. Food storage and preparation have drastic effects on the chemical composition of foods. Untargeted mass spectrometry analysis of food samples has the potential to increase our chemical understanding of these processes by detecting a broad spectrum of chemicals.…				Bin Kang, Kyo/AAQ-9809-2020; Molina, Carlos/AAS-5053-2020; Dorrestein, Pieter/ABF-2930-2020; da Silva, Ricardo Roberto/F-8354-2019; Jarmusch, Alan K./AAH-5780-2019; Ernst, Madeleine/E-4192-2015	da Silva, Ricardo Roberto/0000-0001-6378-0479; Jarmusch, Alan K./0000-0002-2228-6308; Demko, Alyssa/0000-0002-6690-8172; van der Hooft, Justin/0000-0002-9340-5511; Ernst, Madeleine/0000-0001-9530-3837; Oom, Aaron/0000-0003-3300-0333; Wozniak, Jacob/0000-0002-2453-0861; Kang, Kyo Bin/0000-0003-3290-1017; Aleti, Gajender/0000-0002-1867-9758; Caraballo, Mauricio/0000-0001-5499-2728; Molina-Santiago,…												0308-8146	1873-7072				JAN 1	2020	302
J	Magdas, DA; Cozar, BI; Feher, I; Guyon, F; Dehelean, A; Pinzaru, SC				Magdas, Dana Alina; Cozar, Bogdan Ionut; Feher, Ioana; Guyon, Francois; Dehelean, Adriana; Pinzaru, Simona Cinta			Testing the limits of FT-Raman spectroscopy for wine authentication: Cultivar, geographical origin, vintage and terroir effect influence	SCIENTIFIC REPORTS												FT-Raman spectroscopy represents an environmentally friendly technique, suitable for the analysis of high-water content food matrices, like wines, due to its relatively weak water bending mode in the fingerprint region. Based on metabolomics applied to FT-Raman spectra, this study presents the classifications achieved for a sample set comprising 126 wines, originated from Romania and France, with…				Magdas, Alina/AAU-1493-2020													2045-2322					DEC 27	2019	9
J	Chen, ZJ; Zhou, D; Han, S; Zhou, SP; Jia, G				Chen, Zhangjian; Zhou, Di; Han, Shuo; Zhou, Shupei; Jia, Guang			Hepatotoxicity and the role of the gut-liver axis in rats after oral administration of titanium dioxide nanoparticles	PARTICLE AND FIBRE TOXICOLOGY												Background Due to its excellent physicochemical properties and wide applications in consumer goods, titanium dioxide nanoparticles (TiO2 NPs) have been increasingly exposed to the environment and the public. However, the health effects of oral exposure of TiO2 NPs are still controversial. This study aimed to illustrate the hepatotoxicity induced by TiO2 NPs and the underlying mechanisms. Rats wer…																	1743-8977					DEC 27	2019	16	1
J	Coelho-Landell, CA; Salomao, RG; Almada, MORD; Mathias, MG; Toffano, RBD; Hillesheim, E; Barros, TT; Camarneiro, JM; Camelo, JS; Rosa, JC; Izumi, C; Czernisz, E; Moco, S; Kaput, J; Monteiro, JP				Coelho-Landell, Carolina Almeida; Salomao, Roberta Garcia; Ribeiro do Vale Almada, Maria Olimpia; Mathias, Mariana Giaretta; Donega Toffano, Roseli Borges; Hillesheim, Elaine; Barros, Tamiris Trevisan; Camarneiro, Joyce Moraes; Camelo-Junior, Jose Simon; Rosa, Jose Cesar; Izumi, Clarice; Czernisz, Erika; Moco, Sofia; Kaput, Jim; Monteiro, Jacqueline Pontes			Metabo groups in response to micronutrient intervention: Pilot study	FOOD SCIENCE & NUTRITION												Micronutrients and their metabolites are cofactors in proteins involved in lipid metabolism. The present study was a subproject of the Harmonized Micronutrient Project (ClinTrials.gov # NCT01823744). Twenty participants were randomly selected from 136 children and adolescents that consumed a daily dose of 12 vitamins and 5 minerals supplementation for 6 weeks. The 20 individuals were divided into…				Camelo, Jose S/G-3169-2012; Camelo, Jose/AAL-4716-2020; Rosa, Jose C/A-1966-2013; Kaput, Jim/AAJ-1386-2020; Hillesheim, Elaine/M-3810-2015	Rosa, Jose C/0000-0002-6917-0230; Coelho-Landell, Carolina/0000-0003-3250-4265; Moco, Sofia/0000-0001-8170-8876; Hillesheim, Elaine/0000-0002-2138-3181; Pontes Monteiro, Jacqueline/0000-0001-7141-7776												2048-7177					JAN	2020	8	1
J	Chen, ZJ; Han, S; Zhou, D; Zhou, SP; Jia, G				Chen, Zhangjian; Han, Shuo; Zhou, Di; Zhou, Shupei; Jia, Guang			Effects of oral exposure to titanium dioxide nanoparticles on gut microbiota and gut-associated metabolism in vivo	NANOSCALE												The antibacterial activity of titanium dioxide nanoparticles (TiO2 NPs) has been extensively documented and applied to food packaging or environmental protection. Ingestion of TiO2 NPs via dietary and environmental exposure may pose potential health risks by interacting with gut microbiota. We conducted an animal experiment to investigate the effects of oral exposure to TiO2 NPs on gut microbiota…																	2040-3364	2040-3372				DEC 14	2019	11	46
J	Bednarz, H; Roloff, N; Niehaus, K				Bednarz, Hanna; Roloff, Nils; Niehaus, Karsten			Mass Spectrometry Imaging of the Spatial and Temporal Localization of Alkaloids in Nightshades	JOURNAL OF AGRICULTURAL AND FOOD CHEMISTRY												Alkaloids are common secondary metabolites found also in plants of the large family of Solanaceae, and they contribute frequently to the economic importance of these plants as food, spices, drugs, or pharmaceuticals. Matrix-assisted laser desorption/ionization mass spectrometry imaging was applied to visualize the spatial localization of the main steroidal alkaloids in diverse plant tissues of Ly…																	0021-8561	1520-5118				DEC 11	2019	67	49
J	Yang, YX; Sun, Q; Xu, X; Yang, X; Gao, Y; Sun, XQ; Zhao, Y; Ding, Z; Ge, WH; Cheng, R; Zhang, JF				Yang, Yunxia; Sun, Qi; Xu, Xi; Yang, Xiao; Gao, Yan; Sun, Xiaqing; Zhao, Yang; Ding, Zhao; Ge, Wenhao; Cheng, Rui; Zhang, Jianfa			Oral Administration of Succinoglycan Riclin Improves Diet-Induced Hypercholesterolemia in Mice	JOURNAL OF AGRICULTURAL AND FOOD CHEMISTRY												Epidemiological studies have demonstrated that hypercholesterolemia is associated with an elevated risk of atherosclerosis and cardiovascular diseases. In addition to the available cholesterol-lowering drugs, nutritionally balanced diets containing functional foods have attracted much interest as potential candidates to improve hypercholesterolemia. In the study, we demonstrated that dietary succ…																	0021-8561	1520-5118				DEC 4	2019	67	48
J	Ballesteros-Torres, JM; Samaniego-Moreno, L; Gomez-Flores, R; Tamez-Guerra, RS; Rodriguez-Padilla, C; Tamez-Guerra, P				Ballesteros-Torres, Juan M.; Samaniego-Moreno, Luis; Gomez-Flores, Ricardo; Tamez-Guerra, Reyes S.; Rodriguez-Padilla, Cristina; Tamez-Guerra, Patricia			Amino acids and acylcarnitine production by Chlorella vulgaris and Chlorella sorokiniana microalgae from wastewater culture	PEERJ												Background. Microalgae are a widely distributed group of prokaryotic and eukaryotic photosynthetic microorganisms that use a number of substances present in wastewater to produce a variety of biotechnological and nutritional biomolecules. Methods. Production of amino acids and acylcarnitine by Chlorella vulgaris and Chlorella sorokiniana was determined after 13 d of culture in wastewater, under v…					Tamez-Guerra, Patricia/0000-0002-4831-2340												2167-8359					DEC 3	2019	7
J	Mahmud, I; Kabir, M; Haque, R; Garrett, TJ				Mahmud, Iqbal; Kabir, Mamun; Haque, Rashidul; Garrett, Timothy J.			Decoding the Metabolome and Lipidome of Child Malnutrition by Mass Spectrometric Techniques: Present Status and Future Perspectives	ANALYTICAL CHEMISTRY												Child malnutrition (CM) is a global public health problem. It contributes to poor health in one in four children under five years worldwide and causes serious health problems in children, including stunted, wasted, and overweight growth. These serious public health issues lead to a higher chance of living in poverty in adulthood. Malnutrition is related with reduced economic productivity and incr…					Mahmud, Iqbal/0000-0001-7729-8122												0003-2700	1520-6882				DEC 3	2019	91	23
J	Jia, JR; Qin, JK; Yuan, X; Liao, ZZ; Huang, JF; Wang, B; Sun, CY; Li, WS				Jia, Jirong; Qin, Jingkai; Yuan, Xi; Liao, Zongzhen; Huang, Jinfeng; Wang, Bin; Sun, Caiyun; Li, Wensheng			Microarray and metabolome analysis of hepatic response to fasting and subsequent refeeding in zebrafish (Danio rerio)	BMC GENOMICS												BackgroundCompensatory growth refers to the phenomenon in which organisms grow faster after the improvement of an adverse environment and is thought to be an adaptive evolution to cope with the alleviation of the hostile environment. Many fish have the capacity for compensatory growth, but the underlying cellular mechanisms remain unclear. In the present study, microarray and nontargeted metabolo…					, Wensheng/0000-0003-4160-9317												1471-2164					DEC 2	2019	20	1
J	Luong, DV; Tam, NQ; Xuan, DTT; Tai, NT				Luong, Dang Vu; Tam, Nguyen Quang; Xuan, Do Thi Thanh; Tai, Nguyen Tien			NMR based metabolomic approach for evaluation of Vietnamese honey	VIETNAM JOURNAL OF CHEMISTRY												Honey represents a natural, agricultural product endowed with valuable nutritional and pharmacological functions. Therefore, the classification and evaluation of honey has always been a challenge for chemical analysis, especially when honey adulteration is increasing. The traditional methods for quality control of honey is currently based on physicochemical methods, which is often relatively high…																	0866-7144	2572-8288				DEC	2019	57	6
J	Michels, N				Michels, Nathalie			Biological underpinnings from psychosocial stress towards appetite and obesity during youth: research implications towards metagenomics, epigenomics and metabolomics	NUTRITION RESEARCH REVIEWS												Psychosocial stress, uncontrolled eating and obesity are three interrelated epidemiological phenomena already present during youth. This broad narrative conceptual review summarises main biological underpinnings of the stress-diet-obesity pathway and how new techniques can further knowledge. Cortisol seems the main biological factor from stress towards central adiposity; and diet, physical activi…					Michels, Nathalie/0000-0002-3069-7254												0954-4224	1475-2700				DEC	2019	32	2
[truncated: 1,810 more rows]
[truncated: 17 more columns]

## Sheet: metabolomics + nutrition
Publication Type	Authors	Book Authors	Book Editors	Book Group Authors	Author Full Names	Book Author Full Names	Group Authors	Article Title	Source Title	Book Series Title	Book Series Subtitle	Language	Document Type	Conference Title	Conference Date	Conference Location	Conference Sponsor	Conference Host	Author Keywords	Keywords Plus	Abstract	Addresses	Reprint Addresses	Email Addresses	Researcher Ids	ORCIDs	Funding Orgs	Funding Text	Cited References	Cited Reference Count	Times Cited, WoS Core	Times Cited, All Databases	180 Day Usage Count	Since 2013 Usage Count	Publisher	Publisher City	Publisher Address	ISSN	eISSN	ISBN	Journal Abbreviation	Journal ISO Abbreviation	Publication Date	Publication Year	Volume	Issue	Part Number	Supplement	Special Issue
[truncated: 995 more rows]
[truncated: 17 more columns]

[truncated: 2 more sheets: metabolomics + diet, Fig]
